# Supplementary material for: An efficient LSPR method to quantitatively detect dimethoate: Development, characterization and evaluation
Source: PLoS One. 2020 Sep 24;15(9):e0239632. doi: 10.1371/journal.pone.0239632 (PMC7514021; doi:10.1371/journal.pone.0239632)
Supplement: S1 Data — (ZIP) [file pone.0239632.s001.zip › DATA.xlsx]

## Sheet: NaOH concentration
NaOH concentration
concentration	A520/A0(520)	SD
0.8	1.0212	0.01636
1	1.0718	0.0154
1.2	1.206	0.02618
1.5	1.6255	0.01877
2	1.4282	0.03285

## Sheet: recation time
recation time
time(min)	A (520)/A(640)	SD
1	1.2	0.01539
3	1.28	0.0286
5	1.45	0.0125
8	1.5	0.02226
10	1.55	0.01657
13	1.545	0.02368
15	1.55	0.01863

## Sheet: Absorption spectra of Ch1
Absorption spectra of Ch1
wavelength	10nm	30nm	50nm	80nm	100nm
400.36	0.15308	0.16648	0.16791	0.1518	0.15377
400.74	0.15331	0.1665	0.16802	0.15243	0.15423
401.12	0.15353	0.16652	0.16813	0.15305	0.15469
401.49	0.15376	0.16654	0.16823	0.15368	0.15515
401.87	0.15398	0.16656	0.16834	0.15431	0.15561
402.25	0.15421	0.16658	0.16845	0.15493	0.15606
402.62	0.15443	0.1666	0.16855	0.15556	0.15652
403	0.15465	0.16662	0.16866	0.15618	0.15698
403.38	0.15488	0.16664	0.16877	0.15681	0.15744
403.75	0.1551	0.16666	0.16888	0.15744	0.1579
404.13	0.15533	0.16668	0.16898	0.15806	0.15835
404.51	0.15555	0.1667	0.16909	0.15869	0.15881
404.88	0.15578	0.16671	0.1692	0.15931	0.15927
405.26	0.156	0.16673	0.1693	0.15994	0.15973
405.63	0.15623	0.16675	0.16941	0.16057	0.16019
406.01	0.15645	0.16677	0.16952	0.16119	0.16065
406.39	0.15658	0.16668	0.16948	0.16116	0.16087
406.76	0.15671	0.16655	0.16939	0.16116	0.16103
407.14	0.15677	0.16648	0.16919	0.16119	0.1611
407.52	0.15668	0.16642	0.16906	0.16135	0.16119
407.89	0.15665	0.16626	0.16897	0.16165	0.16126
408.27	0.15668	0.16616	0.16887	0.16194	0.16123
408.64	0.15671	0.16613	0.16881	0.16216	0.16113
409.02	0.15684	0.16613	0.16877	0.16252	0.1611
409.4	0.15697	0.1661	0.16865	0.16294	0.16094
409.77	0.15703	0.1661	0.16845	0.16326	0.16081
410.15	0.1571	0.16619	0.16835	0.16355	0.16077
410.52	0.15713	0.16632	0.1681	0.16377	0.16077
410.9	0.15719	0.16648	0.16787	0.1639	0.16071
411.28	0.15726	0.16661	0.16765	0.164	0.16068
411.65	0.15729	0.16674	0.16742	0.1641	0.16068
412.03	0.15723	0.16674	0.16713	0.16413	0.16068
412.4	0.15719	0.16684	0.16697	0.16419	0.16071
412.78	0.15716	0.16694	0.16687	0.16419	0.16081
413.15	0.1571	0.16703	0.16671	0.16413	0.16084
413.53	0.15697	0.16713	0.16645	0.1639	0.16081
413.9	0.15677	0.1671	0.16619	0.16355	0.16065
414.28	0.15658	0.167	0.16581	0.16313	0.16048
414.66	0.15629	0.16687	0.16545	0.16268	0.16032
415.03	0.156	0.16668	0.16516	0.16213	0.16013
415.41	0.15577	0.16648	0.1649	0.16161	0.15987
415.78	0.15558	0.16632	0.16471	0.16123	0.15961
416.16	0.15539	0.1661	0.16455	0.16094	0.15932
416.53	0.15516	0.1659	0.16439	0.16071	0.15903
416.91	0.15494	0.16565	0.16419	0.16055	0.15884
417.28	0.15477	0.16539	0.16406	0.16048	0.15865
417.66	0.15458	0.16519	0.1639	0.16042	0.15848
418.03	0.15439	0.165	0.16374	0.16032	0.15835
418.41	0.15426	0.16484	0.16358	0.16023	0.15832
418.78	0.15419	0.16474	0.16352	0.16016	0.15835
419.16	0.15419	0.16461	0.16345	0.16013	0.15842
419.53	0.15423	0.16458	0.16345	0.16013	0.15865
419.91	0.15426	0.16452	0.16358	0.16013	0.15887
420.28	0.15426	0.16442	0.16365	0.16013	0.1591
420.66	0.15423	0.16442	0.16371	0.16013	0.15939
421.03	0.15416	0.16439	0.16374	0.1601	0.15968
421.41	0.15406	0.16432	0.16374	0.16	0.15994
421.78	0.15406	0.16426	0.16371	0.1599	0.16013
422.16	0.15406	0.16419	0.16371	0.15977	0.16032
422.53	0.1541	0.16423	0.16374	0.15965	0.16055
422.91	0.15416	0.16419	0.16368	0.15948	0.16071
423.28	0.15426	0.16416	0.16361	0.15932	0.16087
423.66	0.15432	0.16413	0.16348	0.15916	0.16097
424.03	0.15439	0.16406	0.16332	0.159	0.16097
424.4	0.15442	0.16397	0.16316	0.15887	0.1609
424.78	0.15452	0.16394	0.16306	0.15877	0.1609
425.15	0.15455	0.16387	0.16297	0.15871	0.16077
425.53	0.15461	0.16384	0.16287	0.15871	0.16071
425.9	0.15474	0.16387	0.16284	0.15877	0.16065
426.28	0.1549	0.16387	0.16284	0.15887	0.16055
426.65	0.1551	0.1639	0.16284	0.15897	0.16042
427.02	0.15529	0.16397	0.16281	0.1591	0.16035
427.4	0.15542	0.164	0.16274	0.15919	0.16032
427.77	0.15558	0.16406	0.16268	0.15932	0.16035
428.15	0.15574	0.16403	0.16265	0.15945	0.16042
428.52	0.15587	0.1641	0.16268	0.15961	0.16042
428.89	0.15597	0.16413	0.16268	0.15971	0.16048
429.27	0.15613	0.16413	0.16271	0.15984	0.16058
429.64	0.15629	0.16413	0.16271	0.15994	0.16068
430.02	0.15639	0.16413	0.16274	0.16006	0.16077
430.39	0.15642	0.1641	0.16271	0.16016	0.16081
430.76	0.15652	0.1641	0.16274	0.16023	0.16094
431.14	0.15658	0.16406	0.16271	0.16019	0.16097
431.51	0.15655	0.16406	0.16258	0.16019	0.16094
431.89	0.15655	0.16403	0.16242	0.16019	0.16094
432.26	0.15655	0.16394	0.16229	0.16019	0.1609
432.63	0.15655	0.16384	0.16223	0.16019	0.16094
433.01	0.15661	0.16377	0.16223	0.16023	0.16097
433.38	0.15661	0.16371	0.16223	0.16026	0.161
433.75	0.15658	0.16371	0.16226	0.16029	0.16103
434.13	0.15652	0.16361	0.16219	0.16026	0.16103
434.5	0.15642	0.16365	0.16219	0.16029	0.16103
434.87	0.15632	0.16365	0.16219	0.16026	0.161
435.25	0.15626	0.16361	0.16223	0.16023	0.161
435.62	0.15619	0.16358	0.16223	0.16016	0.16106
435.99	0.15616	0.16352	0.16219	0.1601	0.16116
436.37	0.1561	0.16342	0.16213	0.15997	0.16119
436.74	0.1561	0.16332	0.16206	0.1599	0.16132
437.11	0.15613	0.16332	0.16206	0.15987	0.16152
437.49	0.1561	0.16332	0.16206	0.15984	0.16168
437.86	0.1561	0.16335	0.1621	0.15984	0.16184
438.23	0.1561	0.16339	0.16206	0.15984	0.16203
438.6	0.15606	0.16342	0.16206	0.15981	0.16219
438.98	0.15606	0.16345	0.1621	0.15977	0.16232
439.35	0.15606	0.16345	0.16213	0.15974	0.16242
439.72	0.1561	0.16352	0.16216	0.15971	0.16252
440.1	0.15616	0.16352	0.16223	0.15968	0.16265
440.47	0.15619	0.16355	0.16229	0.15971	0.16274
440.84	0.15619	0.16361	0.16235	0.15971	0.16281
441.21	0.15619	0.16365	0.16245	0.15974	0.16287
441.59	0.15619	0.16374	0.16255	0.15981	0.16287
441.96	0.15623	0.16381	0.16265	0.1599	0.16294
442.33	0.15619	0.16384	0.16271	0.16	0.16294
442.7	0.15613	0.16387	0.16277	0.16006	0.16287
443.08	0.15616	0.16384	0.16287	0.1601	0.1629
443.45	0.15619	0.16384	0.16297	0.1601	0.16294
443.82	0.15619	0.16387	0.16306	0.1601	0.16294
444.19	0.15623	0.1639	0.16313	0.1601	0.16294
444.57	0.15623	0.16394	0.16316	0.1601	0.16294
444.94	0.15623	0.16397	0.16319	0.1601	0.16297
445.31	0.15623	0.16394	0.16319	0.16006	0.163
445.68	0.15623	0.1639	0.16323	0.1601	0.16303
446.06	0.15626	0.16387	0.16329	0.1601	0.1631
446.43	0.15626	0.16384	0.16335	0.16016	0.16313
446.8	0.15623	0.16381	0.16339	0.16019	0.16313
447.17	0.15619	0.16374	0.16342	0.16026	0.16316
447.54	0.15619	0.16374	0.16345	0.16026	0.16316
447.92	0.15619	0.16377	0.16352	0.16032	0.16323
448.29	0.15623	0.16384	0.16365	0.16035	0.16335
448.66	0.15616	0.16384	0.16374	0.16032	0.16345
449.03	0.15616	0.16384	0.16384	0.16029	0.16355
449.4	0.15619	0.16387	0.1639	0.16026	0.16365
449.78	0.15626	0.16387	0.16403	0.16032	0.16371
450.15	0.15632	0.1639	0.16413	0.16039	0.16374
450.52	0.15639	0.1639	0.16419	0.16042	0.16374
450.89	0.15648	0.164	0.16432	0.16048	0.16381
451.26	0.15658	0.16413	0.16445	0.16058	0.16387
451.63	0.15668	0.16423	0.16458	0.16068	0.164
452.01	0.15684	0.16435	0.16471	0.16077	0.16416
452.38	0.157	0.16445	0.16487	0.1609	0.16435
452.75	0.15716	0.16461	0.16503	0.16103	0.16455
453.12	0.15732	0.16474	0.16519	0.16119	0.16477
453.49	0.15748	0.1649	0.16539	0.16139	0.165
453.86	0.15765	0.16506	0.16558	0.16161	0.16519
454.23	0.15787	0.16519	0.16574	0.1619	0.16542
454.61	0.15803	0.16539	0.1659	0.16219	0.16558
454.98	0.15813	0.16555	0.16606	0.16248	0.16574
455.35	0.15823	0.16571	0.16623	0.16274	0.16594
455.72	0.15829	0.16587	0.16639	0.163	0.16613
456.09	0.15835	0.16603	0.16658	0.16326	0.16635
456.46	0.15842	0.16619	0.16674	0.16352	0.16658
456.83	0.15852	0.16635	0.1669	0.16377	0.16677
457.2	0.15861	0.16652	0.16706	0.164	0.167
457.57	0.15868	0.16665	0.16723	0.16419	0.16719
457.95	0.15874	0.16684	0.16739	0.16439	0.16742
458.32	0.15884	0.16703	0.16758	0.16461	0.16765
458.69	0.15894	0.16726	0.16781	0.16484	0.16784
459.06	0.159	0.16745	0.16803	0.16506	0.16803
459.43	0.15903	0.16761	0.16826	0.16526	0.16823
459.8	0.15906	0.16781	0.16845	0.16545	0.16835
460.17	0.15919	0.168	0.16865	0.16571	0.16855
460.54	0.15929	0.16819	0.16884	0.166	0.16874
460.91	0.15935	0.16832	0.169	0.16629	0.16897
461.28	0.15939	0.16848	0.16916	0.16648	0.16919
461.65	0.15942	0.16861	0.16929	0.16671	0.16945
462.02	0.15942	0.16877	0.16942	0.167	0.16971
462.39	0.15939	0.16887	0.16952	0.16726	0.16994
462.76	0.15935	0.16897	0.16965	0.16752	0.17016
463.13	0.15935	0.16913	0.16974	0.16777	0.17039
463.51	0.15939	0.16926	0.1699	0.16806	0.17065
463.88	0.15942	0.16939	0.17003	0.16832	0.1709
464.25	0.15948	0.16948	0.17013	0.16858	0.17116
464.62	0.15961	0.16958	0.17026	0.16884	0.17142
464.99	0.15977	0.16971	0.17039	0.16906	0.17168
465.36	0.15997	0.1699	0.17052	0.16932	0.172
465.73	0.16013	0.17013	0.17068	0.16955	0.17232
466.1	0.16032	0.17032	0.17087	0.16977	0.17265
466.47	0.16055	0.17052	0.17106	0.17	0.17297
466.84	0.16084	0.17071	0.17129	0.17029	0.17335
467.21	0.16113	0.17094	0.17152	0.17058	0.17371
467.58	0.16145	0.17116	0.17177	0.1709	0.17406
467.95	0.16181	0.17142	0.1721	0.17123	0.17442
468.32	0.16213	0.17171	0.17242	0.17158	0.17481
468.69	0.16245	0.172	0.17274	0.17194	0.17519
469.06	0.16281	0.17229	0.17306	0.17235	0.17558
469.42	0.16316	0.17258	0.17339	0.17274	0.17594
469.79	0.16352	0.1729	0.17374	0.17316	0.17635
470.16	0.16384	0.17323	0.17406	0.17355	0.17677
470.53	0.16419	0.17355	0.17442	0.17397	0.17723
470.9	0.16455	0.17387	0.17474	0.17439	0.17765
471.27	0.16487	0.17416	0.17506	0.17484	0.17813
471.64	0.16519	0.17445	0.17542	0.17526	0.17858
472.01	0.16552	0.17477	0.17581	0.17565	0.17903
472.38	0.16587	0.17513	0.17623	0.17603	0.17948
472.75	0.16623	0.17552	0.17665	0.17645	0.17997
473.12	0.16658	0.1759	0.1771	0.17684	0.18042
473.49	0.16697	0.17629	0.17755	0.17723	0.18094
473.86	0.16735	0.17668	0.178	0.17761	0.18145
474.23	0.16777	0.17706	0.17842	0.178	0.182
474.6	0.16816	0.17742	0.17884	0.17835	0.18248
474.97	0.16852	0.17777	0.17926	0.17871	0.18297
475.33	0.16887	0.17813	0.17968	0.17906	0.18342
475.7	0.16919	0.17848	0.18013	0.17942	0.18387
476.07	0.16948	0.17884	0.18055	0.17977	0.18432
476.44	0.16977	0.17919	0.181	0.18016	0.18481
476.81	0.17006	0.17948	0.18145	0.18052	0.18526
477.18	0.17035	0.17981	0.1819	0.18094	0.18574
477.55	0.17065	0.18016	0.18235	0.18139	0.18626
477.92	0.17097	0.18055	0.18281	0.18184	0.18681
478.29	0.17126	0.1809	0.18323	0.18229	0.18729
478.65	0.17158	0.18126	0.18368	0.18277	0.18784
479.02	0.1719	0.18158	0.1841	0.18326	0.18835
479.39	0.17219	0.1819	0.18448	0.18377	0.18887
479.76	0.17248	0.18223	0.1849	0.18426	0.18935
480.13	0.17277	0.18255	0.18532	0.18477	0.18987
480.5	0.17306	0.1829	0.18574	0.18526	0.19039
480.87	0.17335	0.18323	0.18616	0.18574	0.19097
481.23	0.17368	0.18358	0.18658	0.18623	0.19155
481.6	0.17406	0.18394	0.18703	0.18674	0.19216
481.97	0.17439	0.18432	0.18745	0.18726	0.19274
482.34	0.17477	0.18474	0.1879	0.18781	0.19335
482.71	0.17519	0.18516	0.18839	0.18832	0.19397
483.08	0.17558	0.18558	0.18884	0.18887	0.19458
483.44	0.17597	0.186	0.18932	0.18942	0.19519
483.81	0.17635	0.18642	0.18981	0.18997	0.19581
484.18	0.17674	0.18681	0.19029	0.19052	0.19639
484.55	0.17716	0.18719	0.19077	0.1911	0.19703
484.92	0.17758	0.18761	0.19126	0.19168	0.19768
485.28	0.178	0.18806	0.19177	0.19229	0.19835
485.65	0.17842	0.18852	0.19229	0.19294	0.199
486.02	0.17884	0.189	0.19284	0.19361	0.19968
486.39	0.17929	0.18952	0.19339	0.19429	0.20035
486.76	0.17977	0.19003	0.19394	0.195	0.20103
487.12	0.18023	0.19055	0.19445	0.19568	0.20171
487.49	0.18071	0.1911	0.195	0.19635	0.20239
487.86	0.18116	0.19165	0.19555	0.19703	0.20306
488.23	0.18158	0.19219	0.19606	0.19768	0.20374
488.59	0.18203	0.19274	0.19661	0.19832	0.20439
488.96	0.18248	0.19329	0.19713	0.19894	0.20503
489.33	0.18294	0.19384	0.19768	0.19958	0.20568
489.7	0.18339	0.19442	0.19826	0.20023	0.20635
490.06	0.18384	0.195	0.19884	0.20087	0.207
490.43	0.18426	0.19558	0.19945	0.20148	0.20768
490.8	0.18471	0.19616	0.20006	0.2021	0.20832
491.17	0.18519	0.19674	0.20065	0.20271	0.209
491.53	0.18568	0.19732	0.20126	0.20332	0.20965
491.9	0.18613	0.19787	0.20184	0.20394	0.21032
492.27	0.18661	0.19845	0.20245	0.20458	0.211
492.63	0.1871	0.19903	0.20306	0.20523	0.21168
493	0.18755	0.19958	0.20368	0.20587	0.21235
493.37	0.18803	0.2001	0.20429	0.20652	0.21306
493.74	0.18852	0.20058	0.2049	0.20716	0.21374
494.1	0.18897	0.20106	0.20552	0.20784	0.21442
494.47	0.18945	0.20158	0.20616	0.20852	0.2151
494.84	0.18994	0.20206	0.20674	0.20919	0.21577
495.2	0.19042	0.20258	0.20732	0.20987	0.21645
495.57	0.1909	0.2031	0.2079	0.21055	0.21716
495.94	0.19139	0.20365	0.20852	0.21123	0.21784
496.3	0.19187	0.20416	0.20913	0.2119	0.21852
496.67	0.19239	0.20468	0.20974	0.21255	0.21919
497.04	0.19287	0.20523	0.21035	0.21319	0.2199
497.4	0.19339	0.20577	0.21097	0.21384	0.22061
497.77	0.19387	0.20629	0.21158	0.21445	0.22129
498.14	0.19435	0.20684	0.21219	0.21506	0.222
498.5	0.19487	0.20739	0.21284	0.21574	0.22268
498.87	0.19535	0.20794	0.21345	0.21639	0.22339
499.24	0.19587	0.20848	0.21406	0.21703	0.2241
499.6	0.19639	0.20906	0.21471	0.21771	0.22481
499.97	0.1969	0.20961	0.21532	0.21835	0.22552
500.33	0.19742	0.21016	0.21597	0.219	0.22623
500.7	0.1979	0.21068	0.21658	0.21965	0.22694
501.07	0.19839	0.21123	0.21716	0.22026	0.22765
501.43	0.19887	0.21174	0.21774	0.22087	0.22832
501.8	0.19935	0.21226	0.21829	0.22148	0.229
502.17	0.19984	0.21277	0.21881	0.22206	0.22971
502.53	0.20029	0.21326	0.21935	0.22268	0.23039
502.9	0.20074	0.21374	0.21987	0.22326	0.2311
503.26	0.20119	0.21423	0.22039	0.22387	0.23177
503.63	0.20165	0.21468	0.2209	0.22445	0.23242
503.99	0.20206	0.2151	0.22135	0.225	0.23303
504.36	0.20252	0.21552	0.22177	0.22552	0.23361
504.73	0.20297	0.21594	0.22223	0.22606	0.23419
505.09	0.20339	0.21639	0.22268	0.22658	0.23477
505.46	0.20381	0.21684	0.22313	0.22706	0.23532
505.82	0.20423	0.21729	0.22355	0.22755	0.23587
506.19	0.20468	0.21774	0.224	0.22806	0.23642
506.55	0.2051	0.21816	0.22445	0.22855	0.23697
506.92	0.20555	0.21861	0.2249	0.22903	0.23748
507.29	0.20597	0.21903	0.22532	0.22948	0.238
507.65	0.20639	0.21945	0.22577	0.22994	0.23848
508.02	0.20681	0.21984	0.22619	0.23039	0.23894
508.38	0.20723	0.22019	0.22661	0.23081	0.23939
508.75	0.20761	0.22055	0.227	0.23123	0.23981
509.11	0.208	0.22094	0.22739	0.23165	0.24023
509.48	0.20839	0.22129	0.22777	0.23206	0.24065
509.84	0.20877	0.22168	0.22816	0.23245	0.2411
510.21	0.20916	0.22203	0.22858	0.23284	0.24152
510.57	0.20955	0.22235	0.22897	0.23323	0.2419
510.94	0.20994	0.22265	0.22929	0.23358	0.24226
511.3	0.21029	0.22294	0.22961	0.23394	0.24261
511.67	0.21065	0.22319	0.22994	0.23429	0.24297
512.03	0.21103	0.22345	0.23026	0.23461	0.24329
512.4	0.21142	0.22368	0.23058	0.23494	0.24358
512.76	0.21177	0.22394	0.23087	0.23523	0.24387
513.13	0.21213	0.22419	0.23116	0.23552	0.24413
513.49	0.21245	0.22445	0.23145	0.23581	0.24435
513.86	0.21277	0.22471	0.23171	0.23606	0.24458
514.22	0.2131	0.22494	0.23197	0.23632	0.24477
514.59	0.21342	0.22516	0.23223	0.23655	0.24494
514.95	0.21371	0.22539	0.23245	0.23677	0.2451
515.32	0.214	0.22561	0.23268	0.23697	0.24526
515.68	0.21426	0.22584	0.2329	0.23716	0.24542
516.04	0.21452	0.22606	0.2331	0.23732	0.24555
516.41	0.21477	0.22623	0.23329	0.23748	0.24568
516.77	0.21503	0.22639	0.23345	0.23761	0.24577
517.14	0.21526	0.22655	0.23358	0.23771	0.24584
517.5	0.21542	0.22668	0.23368	0.23774	0.24587
517.87	0.21558	0.22681	0.23377	0.23781	0.24587
518.23	0.21574	0.2269	0.23384	0.23787	0.24587
518.59	0.21587	0.227	0.2339	0.23794	0.24587
518.96	0.216	0.2271	0.23394	0.23794	0.24587
519.32	0.21613	0.22719	0.23397	0.23794	0.24587
519.69	0.21626	0.22732	0.234	0.23794	0.24584
520.05	0.21639	0.22739	0.23403	0.2379	0.24581
520.41	0.21648	0.22742	0.234	0.23784	0.24574
520.78	0.21655	0.22745	0.23397	0.23774	0.24561
521.14	0.21658	0.22748	0.2339	0.23765	0.24545
521.51	0.21661	0.22752	0.23384	0.23755	0.24529
521.87	0.21661	0.22755	0.23374	0.23742	0.24513
522.23	0.21665	0.22758	0.23371	0.23726	0.24497
522.6	0.21668	0.22761	0.23365	0.2371	0.24477
522.96	0.21671	0.22765	0.23355	0.23694	0.24458
523.33	0.21671	0.22768	0.23345	0.23674	0.24439
523.69	0.21671	0.22771	0.23335	0.23655	0.24416
524.05	0.21668	0.22768	0.23323	0.23632	0.2439
524.42	0.21668	0.22765	0.2331	0.2361	0.24365
524.78	0.21668	0.22758	0.23294	0.23587	0.24335
525.14	0.21668	0.22748	0.23277	0.23561	0.24306
525.51	0.21668	0.22745	0.23261	0.23535	0.24277
525.87	0.21668	0.22742	0.23245	0.23506	0.24248
526.23	0.21668	0.22735	0.23226	0.23477	0.24216
526.6	0.21668	0.22729	0.23206	0.23448	0.24184
526.96	0.21665	0.22723	0.23187	0.23419	0.24148
527.32	0.21661	0.22716	0.23165	0.23387	0.2411
527.69	0.21655	0.2271	0.23142	0.23352	0.24071
528.05	0.21648	0.22703	0.23116	0.23319	0.24032
528.41	0.21642	0.22694	0.23094	0.23284	0.2399
528.77	0.21639	0.22684	0.23068	0.23248	0.23948
529.14	0.21635	0.22671	0.23042	0.23206	0.23903
529.5	0.21629	0.22658	0.23013	0.23165	0.23858
529.86	0.21623	0.22642	0.22981	0.23119	0.2381
530.23	0.21616	0.22626	0.22948	0.23074	0.23758
530.59	0.21603	0.22606	0.22913	0.23026	0.23703
530.95	0.2159	0.22584	0.22877	0.22977	0.23642
531.31	0.21577	0.22565	0.22839	0.22926	0.23581
531.68	0.21568	0.22545	0.22803	0.22877	0.23519
532.04	0.21558	0.22523	0.22768	0.22826	0.23458
532.4	0.21548	0.22494	0.22729	0.22771	0.2339
532.76	0.21539	0.22465	0.22687	0.22716	0.23323
533.13	0.21529	0.22435	0.22645	0.22658	0.23248
533.49	0.21516	0.22403	0.226	0.226	0.23174
533.85	0.215	0.22371	0.22555	0.22539	0.231
534.21	0.21487	0.22339	0.22506	0.22474	0.23023
534.58	0.21471	0.22303	0.22455	0.2241	0.22942
534.94	0.21455	0.22268	0.22403	0.22342	0.22861
535.3	0.21442	0.22235	0.22355	0.22274	0.22781
535.66	0.21426	0.222	0.22303	0.22203	0.22697
536.03	0.21406	0.22165	0.22255	0.22129	0.22613
536.39	0.21387	0.22129	0.22206	0.22058	0.22526
536.75	0.21368	0.22087	0.22155	0.21984	0.22435
537.11	0.21348	0.22045	0.221	0.2191	0.22345
537.47	0.21326	0.22006	0.22045	0.21829	0.22255
537.84	0.21303	0.21965	0.21994	0.21748	0.22161
538.2	0.21281	0.21923	0.21939	0.21665	0.22065
538.56	0.21258	0.21877	0.21884	0.21581	0.21968
538.92	0.21235	0.21835	0.21829	0.21497	0.21868
539.28	0.21213	0.2179	0.21774	0.2141	0.21768
539.64	0.21187	0.21745	0.21719	0.21323	0.21665
540.01	0.21161	0.217	0.21665	0.21239	0.21561
540.37	0.21135	0.21658	0.2161	0.21155	0.21458
540.73	0.2111	0.21613	0.21555	0.21068	0.21352
541.09	0.21084	0.21571	0.215	0.20981	0.21242
541.45	0.21058	0.21529	0.21442	0.20894	0.21132
541.81	0.21035	0.21487	0.21384	0.20806	0.21023
542.18	0.2101	0.21445	0.21326	0.20716	0.20916
542.54	0.20984	0.214	0.21268	0.20626	0.20806
542.9	0.20958	0.21355	0.21206	0.20532	0.20697
543.26	0.20932	0.21313	0.21145	0.20442	0.20587
543.62	0.20906	0.21271	0.21084	0.20352	0.20481
543.98	0.20881	0.21229	0.21023	0.20258	0.20371
544.34	0.20855	0.21187	0.20961	0.20168	0.20265
544.7	0.20829	0.21148	0.209	0.20077	0.20155
545.06	0.20803	0.21106	0.20839	0.19987	0.20042
545.43	0.20774	0.21065	0.20777	0.19897	0.19929
545.79	0.20745	0.21026	0.20719	0.19806	0.19813
546.15	0.20716	0.20987	0.20658	0.19716	0.19697
546.51	0.20687	0.20945	0.20597	0.19629	0.19581
546.87	0.20658	0.20906	0.20535	0.19542	0.19465
547.23	0.20632	0.20868	0.20474	0.19455	0.19348
547.59	0.20603	0.20832	0.2041	0.19365	0.19232
547.95	0.20574	0.20797	0.20348	0.19274	0.19113
548.31	0.20542	0.20761	0.20287	0.19187	0.18994
548.67	0.20513	0.20723	0.20226	0.19103	0.18874
549.03	0.20484	0.20687	0.20165	0.19019	0.18752
549.39	0.20458	0.20652	0.20106	0.18935	0.18632
549.75	0.20432	0.20616	0.20048	0.18852	0.18513
550.12	0.2041	0.20581	0.19987	0.18768	0.18394
550.48	0.20387	0.20548	0.19929	0.18684	0.18274
550.84	0.20368	0.20516	0.19871	0.186	0.18158
551.2	0.20345	0.20484	0.19813	0.18513	0.18042
551.56	0.20323	0.20452	0.19755	0.18426	0.17926
551.92	0.203	0.20419	0.19697	0.18339	0.1781
552.28	0.20277	0.20387	0.19639	0.18252	0.17694
552.64	0.20255	0.20355	0.19584	0.18165	0.17577
553	0.20232	0.20326	0.19532	0.18081	0.17465
553.36	0.20216	0.20297	0.19477	0.17997	0.17348
553.72	0.20197	0.20271	0.19423	0.17913	0.17232
554.08	0.20177	0.20245	0.19371	0.17829	0.17116
554.44	0.20158	0.20216	0.19319	0.17745	0.17
554.8	0.20139	0.2019	0.19271	0.17661	0.16884
555.16	0.20119	0.20165	0.19219	0.17581	0.16768
555.52	0.201	0.20135	0.19171	0.17497	0.16652
555.88	0.20081	0.20106	0.19123	0.17413	0.16535
556.24	0.20065	0.20081	0.19074	0.17329	0.16423
556.6	0.20045	0.20052	0.19029	0.17248	0.1631
556.96	0.20029	0.20023	0.18981	0.17168	0.16197
557.32	0.20013	0.19994	0.18935	0.17087	0.16084
557.67	0.19997	0.19965	0.18887	0.17006	0.15971
558.03	0.19981	0.19935	0.18842	0.16926	0.15858
558.39	0.19965	0.19906	0.18794	0.16845	0.15745
558.75	0.19948	0.19874	0.18748	0.16761	0.15629
559.11	0.19932	0.19845	0.18703	0.16681	0.15519
559.47	0.19919	0.19813	0.18658	0.16597	0.15406
559.83	0.19906	0.19784	0.18616	0.16513	0.15294
560.19	0.1989	0.19755	0.18571	0.16429	0.15184
560.55	0.19874	0.19726	0.18523	0.16345	0.15074
560.91	0.19858	0.197	0.18477	0.16261	0.14965
561.27	0.19839	0.19674	0.18432	0.16181	0.14855
561.63	0.19819	0.19648	0.18387	0.161	0.14745
561.99	0.198	0.19619	0.18342	0.16019	0.14635
562.34	0.19784	0.19594	0.18297	0.15939	0.14526
562.7	0.19768	0.19568	0.18252	0.15858	0.14416
563.06	0.19752	0.19545	0.1821	0.15781	0.14306
563.42	0.19739	0.19523	0.18168	0.15703	0.142
563.78	0.19726	0.19497	0.18126	0.15626	0.14094
564.14	0.19713	0.19474	0.18081	0.15548	0.13984
564.5	0.19694	0.19452	0.18039	0.15471	0.13877
564.86	0.19677	0.19426	0.18	0.15397	0.13771
565.21	0.19661	0.194	0.17961	0.15323	0.13665
565.57	0.19645	0.19377	0.17919	0.15248	0.13561
565.93	0.19629	0.19352	0.17877	0.15174	0.13455
566.29	0.19613	0.19326	0.17839	0.15097	0.13348
566.65	0.19597	0.19303	0.178	0.15019	0.13242
567.01	0.19581	0.19281	0.17758	0.14945	0.13135
567.37	0.19568	0.19258	0.17719	0.14871	0.13032
567.72	0.19558	0.19239	0.17681	0.14797	0.12929
568.08	0.19545	0.19219	0.17642	0.14723	0.12829
568.44	0.19532	0.192	0.17603	0.14648	0.12729
568.8	0.19519	0.19181	0.17565	0.14571	0.12629
569.16	0.19506	0.19161	0.17526	0.14497	0.12529
569.51	0.19494	0.19142	0.1749	0.14423	0.12429
569.87	0.19484	0.19126	0.17452	0.14352	0.12332
570.23	0.19474	0.1911	0.17413	0.14281	0.12235
570.59	0.19465	0.19097	0.17377	0.1421	0.12142
570.95	0.19455	0.19081	0.17342	0.14139	0.12048
571.3	0.19448	0.19065	0.1731	0.14071	0.11955
571.66	0.19442	0.19048	0.17277	0.14003	0.11861
572.02	0.19435	0.19032	0.17242	0.13935	0.11768
572.38	0.19429	0.19016	0.1721	0.13868	0.11677
572.74	0.19423	0.19	0.17177	0.138	0.11587
573.09	0.19416	0.18987	0.17142	0.13735	0.11497
573.45	0.1941	0.18971	0.1711	0.13671	0.11406
573.81	0.19406	0.18955	0.17077	0.1361	0.11319
574.17	0.19403	0.18939	0.17045	0.13545	0.11232
574.52	0.194	0.18923	0.17016	0.13484	0.11145
574.88	0.19394	0.1891	0.16987	0.13423	0.11058
575.24	0.19387	0.18894	0.16958	0.13358	0.10971
575.6	0.19384	0.18877	0.16929	0.13297	0.10887
575.95	0.19381	0.18865	0.16897	0.13232	0.10803
576.31	0.19377	0.18852	0.16865	0.13171	0.10723
576.67	0.19374	0.18839	0.16835	0.13106	0.10639
577.02	0.19374	0.18829	0.16806	0.13045	0.10561
577.38	0.19374	0.18816	0.16777	0.12984	0.10484
577.74	0.19374	0.18803	0.16745	0.12923	0.10406
578.1	0.19371	0.1879	0.16716	0.12861	0.10329
578.45	0.19365	0.18777	0.16684	0.128	0.10248
578.81	0.19358	0.18765	0.16652	0.12739	0.10171
579.17	0.19355	0.18748	0.16619	0.12677	0.10094
579.52	0.19352	0.18732	0.16587	0.12619	0.10016
579.88	0.19348	0.18719	0.16555	0.12561	0.09942
580.24	0.19345	0.18706	0.16523	0.12503	0.09868
580.59	0.19342	0.18694	0.1649	0.12445	0.09794
580.95	0.19339	0.18681	0.16461	0.1239	0.09723
581.31	0.19335	0.18668	0.16432	0.12332	0.09648
581.66	0.19332	0.18655	0.16403	0.12277	0.09577
582.02	0.19329	0.18645	0.16371	0.12223	0.09506
582.38	0.19326	0.18635	0.16339	0.12168	0.09435
582.73	0.19323	0.18623	0.1631	0.12116	0.09368
583.09	0.19319	0.1861	0.16281	0.12065	0.093
583.45	0.19319	0.18597	0.16252	0.12013	0.09229
583.8	0.19319	0.18584	0.16223	0.11965	0.09161
584.16	0.19319	0.18571	0.16197	0.11913	0.09094
584.51	0.19319	0.18561	0.16171	0.11861	0.09029
584.87	0.19316	0.18552	0.16145	0.1181	0.08961
585.23	0.1931	0.18542	0.16119	0.11758	0.08894
585.58	0.19303	0.18529	0.1609	0.11706	0.08829
585.94	0.193	0.18516	0.16061	0.11655	0.08765
586.29	0.19297	0.18503	0.16032	0.11603	0.087
586.65	0.1929	0.1849	0.16003	0.11552	0.08635
587.01	0.19284	0.18477	0.15974	0.115	0.08571
587.36	0.19277	0.18465	0.15945	0.11445	0.08503
587.72	0.19271	0.18452	0.15913	0.11394	0.08435
588.07	0.19258	0.18435	0.15881	0.11339	0.08368
588.43	0.19245	0.18423	0.15848	0.11284	0.083
588.79	0.19232	0.1841	0.15816	0.11232	0.08232
589.14	0.19223	0.18397	0.15784	0.11177	0.08168
589.5	0.19213	0.18384	0.15755	0.11126	0.08103
589.85	0.19203	0.18368	0.15723	0.11071	0.08039
590.21	0.19194	0.18355	0.15694	0.11019	0.07974
590.56	0.19184	0.18342	0.15665	0.10965	0.07913
590.92	0.19174	0.18329	0.15635	0.10913	0.07848
591.27	0.19165	0.18316	0.15606	0.10858	0.07784
591.63	0.19155	0.18303	0.15574	0.10803	0.07723
591.98	0.19145	0.18287	0.15542	0.10748	0.07658
592.34	0.19135	0.18271	0.1551	0.10697	0.07594
592.7	0.19126	0.18252	0.15474	0.10642	0.07529
593.05	0.19116	0.18232	0.15442	0.10587	0.07465
593.41	0.19106	0.18213	0.1541	0.10532	0.07403
593.76	0.19097	0.18197	0.15374	0.10477	0.07342
594.12	0.19087	0.18181	0.15342	0.10423	0.07281
594.47	0.19077	0.18165	0.1531	0.10368	0.07219
594.83	0.19068	0.18148	0.15274	0.1031	0.07158
595.18	0.19058	0.18132	0.15239	0.10255	0.07097
595.54	0.19048	0.18113	0.15203	0.10203	0.07035
595.89	0.19039	0.18094	0.15165	0.10148	0.06974
596.24	0.19029	0.18074	0.15126	0.10094	0.06916
596.6	0.19019	0.18058	0.1509	0.10039	0.06855
596.95	0.1901	0.18039	0.15052	0.09984	0.06797
597.31	0.19	0.18019	0.15016	0.09932	0.06742
597.66	0.18994	0.18	0.14977	0.09881	0.06684
598.02	0.18987	0.17981	0.14942	0.09829	0.06626
598.37	0.18981	0.17961	0.14903	0.09781	0.06571
598.73	0.18974	0.17942	0.14868	0.09732	0.06519
599.08	0.18971	0.17926	0.14832	0.09684	0.06465
599.44	0.18968	0.1791	0.14794	0.09639	0.06413
599.79	0.18965	0.1789	0.14758	0.0959	0.06361
600.14	0.18961	0.17871	0.14719	0.09542	0.06306
600.5	0.18958	0.17852	0.14681	0.09494	0.06255
600.85	0.18955	0.17835	0.14642	0.09445	0.062
601.21	0.18952	0.17819	0.14603	0.09394	0.06145
601.56	0.18948	0.17803	0.14561	0.09345	0.0609
601.91	0.18945	0.17787	0.14523	0.09294	0.06035
602.27	0.18942	0.17768	0.14481	0.09245	0.05984
602.62	0.18935	0.17748	0.14442	0.09197	0.05929
602.98	0.18929	0.17732	0.144	0.09148	0.05877
603.33	0.18923	0.17716	0.14358	0.09097	0.05826
603.68	0.18916	0.177	0.14319	0.09048	0.05774
604.04	0.1891	0.17684	0.14277	0.09	0.05723
604.39	0.189	0.17668	0.14235	0.08948	0.05671
604.74	0.1889	0.17648	0.14197	0.08897	0.05619
605.1	0.18881	0.17629	0.14155	0.08848	0.05568
605.45	0.18871	0.1761	0.14113	0.08797	0.05519
605.81	0.18861	0.1759	0.14074	0.08748	0.05471
606.16	0.18852	0.17571	0.14032	0.08697	0.05423
606.51	0.18842	0.17555	0.1399	0.08645	0.05374
606.87	0.18829	0.17535	0.13952	0.08597	0.05329
607.22	0.18823	0.17516	0.13913	0.08548	0.05284
607.57	0.18813	0.17497	0.13871	0.085	0.05239
607.93	0.18806	0.17481	0.13835	0.08455	0.05194
608.28	0.18797	0.17465	0.13797	0.08406	0.05148
608.63	0.18787	0.17448	0.13761	0.08355	0.05106
608.98	0.18777	0.17429	0.13723	0.08306	0.05065
609.34	0.18768	0.1741	0.13687	0.08258	0.05023
609.69	0.18758	0.1739	0.13652	0.08206	0.04981
610.04	0.18748	0.17371	0.13613	0.08158	0.04942
610.4	0.18739	0.17352	0.13574	0.08106	0.049
610.75	0.18729	0.17335	0.13535	0.08058	0.04861
611.1	0.18719	0.17319	0.13497	0.08013	0.04826
611.46	0.1871	0.17303	0.13458	0.07965	0.0479
611.81	0.18697	0.17284	0.13419	0.07919	0.04758
612.16	0.18684	0.17265	0.13381	0.07874	0.04729
612.51	0.18671	0.17245	0.13342	0.07829	0.047
612.87	0.18658	0.17226	0.133	0.07784	0.04674
613.22	0.18645	0.1721	0.13261	0.07739	0.04652
613.57	0.18635	0.1719	0.13223	0.07697	0.04629
613.92	0.18626	0.17171	0.13184	0.07652	0.04606
614.28	0.18616	0.17152	0.13142	0.0761	0.04587
614.63	0.18606	0.17135	0.131	0.07565	0.04568
614.98	0.18597	0.17116	0.13058	0.07523	0.04552
615.33	0.18587	0.17097	0.13016	0.07481	0.04535
615.68	0.18577	0.17081	0.12971	0.07439	0.04516
616.04	0.18568	0.17061	0.12929	0.07397	0.045
616.39	0.18558	0.17042	0.12887	0.07358	0.04484
616.74	0.18548	0.17023	0.12842	0.07316	0.04468
617.09	0.18539	0.17	0.128	0.07277	0.04455
617.45	0.18529	0.16981	0.12758	0.07235	0.04439
617.8	0.18523	0.16961	0.12713	0.07194	0.04423
618.15	0.1851	0.16942	0.12668	0.07152	0.04406
618.5	0.185	0.16923	0.12626	0.0711	0.04394
618.85	0.18487	0.16903	0.12577	0.07068	0.04381
619.2	0.18481	0.16884	0.12532	0.07029	0.04368
619.56	0.18474	0.16861	0.12487	0.06994	0.04355
619.91	0.18468	0.16842	0.12442	0.06955	0.04345
620.26	0.18458	0.16823	0.12397	0.06916	0.04332
620.61	0.18448	0.16803	0.12352	0.06877	0.04319
620.96	0.18439	0.16784	0.12306	0.06839	0.04306
621.31	0.18429	0.16765	0.12265	0.06803	0.04297
621.67	0.18419	0.16742	0.12223	0.06765	0.04284
622.02	0.18406	0.16719	0.12181	0.06726	0.04271
622.37	0.18397	0.16697	0.12135	0.06687	0.04255
622.72	0.1839	0.16677	0.12094	0.06648	0.04239
623.07	0.18384	0.16655	0.12052	0.06613	0.04223
623.42	0.18377	0.16632	0.12013	0.06577	0.04206
623.77	0.18371	0.1661	0.11974	0.06542	0.04187
624.12	0.18361	0.16587	0.11935	0.06506	0.04165
624.48	0.18352	0.16565	0.11894	0.06468	0.04145
624.83	0.18342	0.16542	0.11855	0.06432	0.04123
625.18	0.18332	0.16519	0.11816	0.06397	0.041
625.53	0.18323	0.16497	0.11777	0.06361	0.04077
625.88	0.18313	0.16477	0.11742	0.06326	0.04055
626.23	0.18306	0.16458	0.11703	0.0629	0.04032
626.58	0.183	0.16435	0.11665	0.06255	0.04013
626.93	0.18294	0.16416	0.11626	0.06219	0.03994
627.28	0.18287	0.16397	0.11587	0.06184	0.03974
627.63	0.18281	0.16374	0.11552	0.06152	0.03955
627.98	0.18274	0.16355	0.11516	0.06116	0.03935
628.33	0.18265	0.16335	0.11477	0.06084	0.03919
628.68	0.18255	0.16316	0.11442	0.06052	0.03903
629.03	0.18248	0.16297	0.11403	0.06019	0.03884
629.39	0.18245	0.16277	0.11365	0.05987	0.03865
629.74	0.18239	0.16258	0.11326	0.05955	0.03845
630.09	0.18229	0.16235	0.11287	0.05919	0.03826
630.44	0.18219	0.16216	0.11248	0.05884	0.03803
630.79	0.1821	0.16197	0.1121	0.05852	0.03781
631.14	0.182	0.16174	0.11171	0.05816	0.03758
631.49	0.1819	0.16152	0.11132	0.05781	0.03735
631.84	0.18181	0.16129	0.11094	0.05742	0.03713
632.19	0.18171	0.1611	0.11055	0.057	0.0369
632.54	0.18161	0.1609	0.11016	0.05658	0.03668
632.89	0.18155	0.16071	0.10977	0.05616	0.03645
633.24	0.18145	0.16048	0.10939	0.05574	0.03626
633.59	0.18132	0.16026	0.109	0.05535	0.03603
633.94	0.18119	0.16006	0.10858	0.05494	0.03581
634.29	0.18103	0.15984	0.10816	0.05448	0.03558
634.64	0.18087	0.15961	0.10774	0.05403	0.03539
634.99	0.18074	0.15939	0.10732	0.05355	0.03516
635.34	0.18061	0.15919	0.10694	0.0531	0.03494
635.68	0.18048	0.159	0.10652	0.05265	0.03474
636.03	0.18035	0.15877	0.10613	0.05216	0.03455
636.38	0.18023	0.15855	0.10574	0.05171	0.03435
636.73	0.1801	0.15832	0.10535	0.05126	0.03416
637.08	0.17997	0.15806	0.10497	0.05084	0.03397
637.43	0.17981	0.15784	0.10461	0.05039	0.03377
637.78	0.17965	0.15761	0.10423	0.04994	0.03358
638.13	0.17948	0.15735	0.10384	0.04948	0.03339
638.48	0.17932	0.15713	0.10342	0.04903	0.03319
638.83	0.17916	0.1569	0.103	0.04861	0.03297
639.18	0.17903	0.15661	0.10261	0.04819	0.03274
639.53	0.1789	0.15635	0.10219	0.04777	0.03252
639.88	0.17877	0.15606	0.10177	0.04735	0.03232
640.22	0.17858	0.15577	0.10135	0.04694	0.03213
640.57	0.17842	0.15548	0.10097	0.04652	0.0319
640.92	0.17826	0.15519	0.10055	0.0461	0.03168
641.27	0.17806	0.1549	0.1001	0.04568	0.03148
641.62	0.17787	0.15461	0.09968	0.04526	0.03129
641.97	0.17771	0.15432	0.09923	0.04487	0.0311
642.32	0.17752	0.15403	0.09877	0.04452	0.0309
642.67	0.17732	0.15374	0.09832	0.04419	0.03071
643.01	0.17713	0.15339	0.09787	0.0439	0.03052
643.36	0.17694	0.15306	0.09742	0.04365	0.03032
643.71	0.17671	0.15274	0.09697	0.04335	0.03013
644.06	0.17648	0.15242	0.09655	0.0431	0.02994
644.41	0.17629	0.1521	0.09613	0.04281	0.02977
644.76	0.17606	0.15174	0.09571	0.04255	0.02961
645.11	0.17587	0.15142	0.09529	0.04232	0.02945
645.45	0.17568	0.1511	0.09487	0.0421	0.02929
645.8	0.17545	0.15074	0.09445	0.0419	0.02916
646.15	0.17523	0.15039	0.094	0.04171	0.02903
646.5	0.175	0.15003	0.09358	0.04152	0.0289
646.85	0.17477	0.14971	0.09313	0.04132	0.02874
647.19	0.17455	0.14935	0.09268	0.04113	0.02858
647.54	0.17429	0.149	0.09223	0.0409	0.02842
647.89	0.17403	0.14868	0.09177	0.04068	0.02826
648.24	0.17381	0.14832	0.09132	0.04048	0.0281
648.59	0.17358	0.14797	0.09087	0.04029	0.02794
648.93	0.17335	0.14761	0.09042	0.04006	0.02774
649.28	0.1731	0.14726	0.09	0.03984	0.02755
649.63	0.17284	0.1469	0.08955	0.03958	0.02739
649.98	0.17258	0.14655	0.0891	0.03932	0.02723
650.32	0.17232	0.14619	0.08868	0.03906	0.02706
650.67	0.17206	0.14584	0.08826	0.03884	0.02687
651.02	0.17181	0.14548	0.08784	0.03858	0.02668
651.37	0.17155	0.1451	0.08739	0.03832	0.02652
651.71	0.17126	0.14474	0.08697	0.0381	0.02632
652.06	0.171	0.14439	0.08658	0.03787	0.02613
652.41	0.17074	0.144	0.08616	0.03765	0.02594
652.76	0.17048	0.14365	0.08577	0.03742	0.02577
653.1	0.17026	0.14326	0.08535	0.03719	0.02561
653.45	0.17	0.14287	0.08497	0.03697	0.02545
653.8	0.16971	0.14248	0.08455	0.03671	0.02526
654.14	0.16942	0.1421	0.08413	0.03648	0.0251
654.49	0.16916	0.14171	0.08371	0.03626	0.02494
654.84	0.16887	0.14132	0.08329	0.03603	0.02477
655.19	0.16858	0.14094	0.08287	0.03581	0.02461
655.53	0.16832	0.14055	0.08245	0.03558	0.02445
655.88	0.16803	0.14016	0.08203	0.03535	0.02429
656.23	0.16774	0.13977	0.08165	0.03516	0.02413
656.57	0.16748	0.13939	0.08123	0.03494	0.02397
656.92	0.16719	0.139	0.08084	0.03471	0.02377
657.27	0.1669	0.13858	0.08042	0.03448	0.02358
657.61	0.16658	0.13816	0.08003	0.03429	0.02342
657.96	0.16626	0.13774	0.07965	0.0341	0.02326
658.31	0.16594	0.13732	0.07923	0.03394	0.0231
658.65	0.16561	0.1369	0.07884	0.03377	0.02294
659	0.16529	0.13652	0.07842	0.03361	0.02277
659.34	0.16497	0.1361	0.07803	0.03342	0.02261
659.69	0.16461	0.13571	0.07765	0.03326	0.02248
660.04	0.16429	0.13529	0.07723	0.0331	0.02235
660.38	0.16394	0.13487	0.07684	0.03297	0.02223
660.73	0.16358	0.13445	0.07642	0.03284	0.0221
661.08	0.16323	0.13403	0.076	0.03271	0.02194
661.42	0.16284	0.13361	0.07558	0.03258	0.02184
661.77	0.16248	0.13319	0.07516	0.03245	0.02171
662.11	0.1621	0.13277	0.07477	0.03232	0.02158
662.46	0.16174	0.13235	0.07435	0.03219	0.02148
662.81	0.16139	0.13194	0.07394	0.03206	0.02139
663.15	0.161	0.13152	0.07352	0.03194	0.02129
663.5	0.16061	0.1311	0.0731	0.03181	0.02116
663.84	0.16019	0.13068	0.07271	0.03168	0.02103
664.19	0.15981	0.13026	0.07232	0.03155	0.0209
664.53	0.15942	0.12984	0.07194	0.03142	0.02081
664.88	0.15903	0.12942	0.07155	0.03129	0.02071
665.23	0.15865	0.129	0.07119	0.03116	0.02061
665.57	0.15826	0.12858	0.07084	0.03103	0.02048
665.92	0.15787	0.12816	0.07045	0.0309	0.02035
666.26	0.15748	0.12777	0.0701	0.03077	0.02023
666.61	0.15713	0.12739	0.06974	0.03065	0.0201
666.95	0.15674	0.127	0.06939	0.03052	0.01997
667.3	0.15635	0.12661	0.06906	0.03042	0.01984
667.64	0.156	0.12623	0.06871	0.03032	0.01974
667.99	0.15561	0.12584	0.06839	0.03023	0.01965
668.33	0.15526	0.12545	0.06806	0.03013	0.01955
668.68	0.1549	0.1251	0.06774	0.03003	0.01945
669.02	0.15458	0.12471	0.06742	0.02994	0.01932
669.37	0.15423	0.12432	0.0671	0.02984	0.01919
669.71	0.15387	0.12394	0.06681	0.02971	0.01906
670.06	0.15348	0.12355	0.06652	0.02961	0.01894
670.4	0.15313	0.12316	0.06619	0.02952	0.01881
670.75	0.15277	0.12281	0.0659	0.02942	0.01868
671.09	0.15242	0.12242	0.06558	0.02932	0.01855
671.44	0.15206	0.12206	0.06529	0.02923	0.01839
671.78	0.15171	0.12171	0.065	0.02913	0.01826
672.13	0.15135	0.12135	0.06471	0.02903	0.0181
672.47	0.151	0.121	0.06442	0.02894	0.01797
672.81	0.15068	0.12068	0.06413	0.02884	0.01784
673.16	0.15035	0.12035	0.06387	0.02874	0.01771
673.5	0.15	0.12	0.06361	0.02865	0.01758
673.85	0.14968	0.11968	0.06339	0.02852	0.01745
674.19	0.14932	0.11935	0.06316	0.02839	0.01735
674.54	0.149	0.11903	0.0629	0.02826	0.01726
674.88	0.14868	0.11871	0.06265	0.02813	0.01716
675.22	0.14839	0.11842	0.06242	0.02803	0.01706
675.57	0.14806	0.11813	0.06219	0.0279	0.01697
675.91	0.14774	0.11781	0.06194	0.02781	0.01687
676.26	0.14745	0.11752	0.06168	0.02768	0.01681
676.6	0.14713	0.11723	0.06145	0.02755	0.01674
676.94	0.14681	0.1169	0.06123	0.02742	0.01668
677.29	0.14645	0.11658	0.061	0.02729	0.01661
677.63	0.14613	0.11626	0.06074	0.02716	0.01655
677.98	0.14577	0.11594	0.06048	0.02703	0.01648
678.32	0.14542	0.11561	0.06023	0.0269	0.01642
678.66	0.14506	0.11529	0.05997	0.02677	0.01635
679.01	0.14471	0.11497	0.05971	0.02665	0.01629
679.35	0.14435	0.11461	0.05942	0.02652	0.01623
679.69	0.14397	0.11429	0.05916	0.02639	0.01616
680.04	0.14358	0.11394	0.05887	0.02629	0.0161
680.38	0.14319	0.11358	0.05858	0.02619	0.01603
680.72	0.14284	0.11323	0.05829	0.0261	0.01597
681.07	0.14245	0.11287	0.058	0.026	0.0159
681.41	0.14206	0.11248	0.05771	0.0259	0.01584
681.75	0.14168	0.11213	0.05745	0.02581	0.01577
682.1	0.14129	0.11174	0.05716	0.02571	0.01574
682.44	0.14087	0.11135	0.05687	0.02561	0.01571
682.78	0.14048	0.111	0.05661	0.02552	0.01568
683.13	0.14006	0.11065	0.05635	0.02545	0.01568
683.47	0.13965	0.11026	0.05606	0.02539	0.01565
683.81	0.13919	0.10987	0.05577	0.02529	0.01565
684.15	0.13877	0.10952	0.05548	0.02519	0.01561
684.5	0.13835	0.10916	0.05519	0.02513	0.01558
684.84	0.13797	0.10881	0.0549	0.02506	0.01555
685.18	0.13755	0.10845	0.05465	0.025	0.01552
685.53	0.13713	0.1081	0.05439	0.02494	0.01548
685.87	0.13668	0.10774	0.05413	0.02487	0.01542
686.21	0.13626	0.10735	0.05387	0.02481	0.01535
686.55	0.13584	0.107	0.05365	0.02474	0.01529
686.9	0.13542	0.10665	0.05339	0.02474	0.01523
687.24	0.13503	0.10629	0.05313	0.02471	0.01516
687.58	0.13465	0.10594	0.05287	0.02468	0.0151
687.92	0.13426	0.10558	0.05261	0.02465	0.015
688.27	0.13387	0.10523	0.05239	0.02461	0.0149
688.61	0.13348	0.1049	0.05216	0.02455	0.01481
688.95	0.1331	0.10455	0.05197	0.02448	0.01471
689.29	0.13274	0.10423	0.05177	0.02442	0.01458
689.63	0.13235	0.1039	0.05155	0.02435	0.01445
689.98	0.13197	0.10358	0.05135	0.02429	0.01432
690.32	0.13161	0.10326	0.05116	0.02423	0.01423
690.66	0.13126	0.10297	0.05097	0.02413	0.01413
691	0.1309	0.10265	0.05077	0.02406	0.01403
691.34	0.13055	0.10235	0.05058	0.024	0.01394
691.69	0.13019	0.10206	0.05042	0.02394	0.01384
692.03	0.12984	0.10181	0.05026	0.02387	0.01374
692.37	0.12952	0.10152	0.05006	0.02381	0.01365
692.71	0.12916	0.10126	0.0499	0.02374	0.01355
693.05	0.12884	0.101	0.04974	0.02368	0.01345
693.39	0.12852	0.10071	0.04958	0.02361	0.01335
693.73	0.12823	0.10042	0.04942	0.02355	0.01323
694.08	0.1279	0.10016	0.04929	0.02348	0.01313
694.42	0.12761	0.0999	0.04916	0.02345	0.013
694.76	0.12732	0.09961	0.04903	0.02342	0.0129
695.1	0.12703	0.09932	0.0489	0.02339	0.01281
695.44	0.12671	0.09903	0.04874	0.02335	0.01271
695.78	0.12642	0.09874	0.04858	0.02329	0.01261
696.12	0.1261	0.09845	0.04842	0.02323	0.01252
696.46	0.12581	0.09816	0.04826	0.02316	0.01245
696.81	0.12552	0.0979	0.0481	0.0231	0.01239
697.15	0.12519	0.09761	0.04794	0.02303	0.01232
697.49	0.12487	0.09732	0.04777	0.02294	0.01226
697.83	0.12455	0.09703	0.04761	0.02287	0.01219
698.17	0.12419	0.09677	0.04745	0.02281	0.01213
698.51	0.12387	0.09652	0.04729	0.02274	0.0121
698.85	0.12352	0.09623	0.04713	0.02268	0.01206
699.19	0.12319	0.09594	0.04697	0.02261	0.01203
699.53	0.12287	0.09568	0.04681	0.02255	0.01197
699.87	0.12255	0.09542	0.04665	0.02248	0.01194
700.21	0.12226	0.09516	0.04652	0.02242	0.01194
700.55	0.12197	0.09494	0.04639	0.02239	0.0119
700.89	0.12165	0.09471	0.04626	0.02235	0.01187
701.23	0.12135	0.09448	0.04616	0.02232	0.01184
701.58	0.12106	0.09426	0.04606	0.02229	0.01181
701.92	0.12077	0.09403	0.04597	0.02223	0.01177
702.26	0.12048	0.09381	0.04584	0.02219	0.01174
702.6	0.12019	0.09358	0.04571	0.02216	0.01171
702.94	0.11987	0.09335	0.04561	0.02213	0.01168
703.28	0.11958	0.09313	0.04552	0.02206	0.01165
703.62	0.11929	0.0929	0.04542	0.02203	0.01158
703.96	0.11897	0.09271	0.04529	0.02197	0.01152
704.3	0.11865	0.09248	0.04516	0.0219	0.01145
704.64	0.11835	0.09226	0.04503	0.02184	0.01139
704.98	0.11803	0.09203	0.0449	0.02177	0.01132
705.32	0.11771	0.09181	0.04474	0.02171	0.01126
705.66	0.11735	0.09158	0.04458	0.02161	0.01119
706	0.11703	0.09135	0.04445	0.02152	0.01116
706.33	0.11668	0.09116	0.04432	0.02145	0.0111
706.67	0.11635	0.09097	0.04419	0.02139	0.01103
707.01	0.11603	0.09077	0.04406	0.02132	0.01097
707.35	0.11571	0.09055	0.04394	0.02123	0.0109
707.69	0.11539	0.09035	0.04377	0.02113	0.01084
708.03	0.11506	0.09016	0.04365	0.02103	0.01077
708.37	0.11474	0.08997	0.04352	0.02094	0.01071
708.71	0.11445	0.08974	0.04335	0.02084	0.01065
709.05	0.11413	0.08952	0.04319	0.02074	0.01058
709.39	0.11384	0.08932	0.04303	0.02065	0.01052
709.73	0.11355	0.08913	0.0429	0.02058	0.01048
710.07	0.11326	0.08894	0.04277	0.02052	0.01048
710.41	0.11297	0.08871	0.04261	0.02048	0.01048
710.75	0.11265	0.08848	0.04245	0.02045	0.01042
711.08	0.11232	0.08826	0.04229	0.02039	0.01039
711.42	0.11203	0.08803	0.04213	0.02032	0.01035
711.76	0.11171	0.08777	0.04197	0.02026	0.01032
712.1	0.11139	0.08755	0.04181	0.02019	0.01029
712.44	0.11103	0.08732	0.04165	0.02016	0.01026
712.78	0.11071	0.08706	0.04152	0.0201	0.01023
713.12	0.11039	0.08681	0.04139	0.02003	0.01019
713.46	0.11006	0.08658	0.04123	0.01997	0.01016
713.79	0.10974	0.08635	0.0411	0.01994	0.01013
714.13	0.10942	0.0861	0.04094	0.01987	0.01013
714.47	0.1091	0.08584	0.04081	0.01981	0.01013
714.81	0.10877	0.08561	0.04065	0.01974	0.01013
715.15	0.10845	0.08539	0.04048	0.01968	0.01013
715.49	0.10816	0.08516	0.04032	0.01961	0.01013
715.82	0.10784	0.08494	0.04019	0.01955	0.01013
716.16	0.10755	0.08471	0.04006	0.01952	0.01013
716.5	0.10726	0.08452	0.03994	0.01945	0.0101
716.84	0.107	0.08429	0.03981	0.01942	0.0101
717.18	0.10674	0.08406	0.03968	0.01935	0.0101
717.51	0.10648	0.08384	0.03955	0.01929	0.01006
717.85	0.10619	0.08365	0.03942	0.01926	0.01003
718.19	0.10594	0.08345	0.03929	0.01923	0.01
718.53	0.10568	0.08326	0.03916	0.01919	0.00997
718.87	0.10542	0.08303	0.03903	0.01913	0.00994
719.2	0.10516	0.08284	0.03894	0.01906	0.0099
719.54	0.1049	0.08268	0.03884	0.019	0.00987
719.88	0.10465	0.08248	0.03874	0.01894	0.00984
720.22	0.10439	0.08229	0.03865	0.01887	0.00977
720.55	0.10413	0.0821	0.03852	0.01881	0.00971
720.89	0.10384	0.08194	0.03842	0.01871	0.00965
721.23	0.10358	0.08177	0.03832	0.01861	0.00961
721.57	0.10332	0.08158	0.03823	0.01852	0.00958
721.9	0.10306	0.08139	0.03813	0.01842	0.00952
722.24	0.10284	0.08123	0.03803	0.01832	0.00945
722.58	0.10261	0.08106	0.03794	0.01823	0.00939
722.92	0.10239	0.0809	0.03781	0.0181	0.00932
723.25	0.10216	0.08074	0.03768	0.01797	0.00926
723.59	0.10194	0.08058	0.03755	0.01784	0.00923
723.93	0.10174	0.08042	0.03745	0.01771	0.00916
724.26	0.10152	0.08023	0.03732	0.01758	0.0091
724.6	0.10129	0.08006	0.03719	0.01745	0.00903
724.94	0.1011	0.0799	0.03706	0.01735	0.00897
725.27	0.10087	0.07974	0.03697	0.01726	0.0089
725.61	0.10065	0.07955	0.03684	0.01716	0.00884
725.95	0.10042	0.07935	0.03671	0.01703	0.00877
726.28	0.10019	0.07919	0.03658	0.0169	0.00871
726.62	0.09997	0.07903	0.03645	0.01681	0.00865
726.96	0.09974	0.07884	0.03632	0.01671	0.00858
727.29	0.09948	0.07868	0.03619	0.01658	0.00852
727.63	0.09923	0.07848	0.03603	0.01648	0.00845
727.97	0.09897	0.07829	0.03587	0.01639	0.00842
728.3	0.09874	0.0781	0.03574	0.01629	0.00835
728.64	0.09852	0.0779	0.03561	0.01619	0.00829
728.98	0.09829	0.07771	0.03552	0.01606	0.00823
729.31	0.09803	0.07755	0.03539	0.01597	0.00816
729.65	0.09777	0.07739	0.03526	0.01587	0.0081
729.99	0.09755	0.07719	0.03513	0.01577	0.00803
730.32	0.09732	0.077	0.035	0.01568	0.00797
730.66	0.0971	0.07681	0.03484	0.01558	0.0079
730.99	0.09687	0.07661	0.03471	0.01552	0.00784
731.33	0.09668	0.07642	0.03458	0.01542	0.00777
731.66	0.09648	0.07623	0.03445	0.01532	0.00771
732	0.09626	0.07603	0.03429	0.01523	0.00765
732.34	0.09603	0.07587	0.03416	0.01513	0.00761
732.67	0.09581	0.07568	0.034	0.01503	0.00758
733.01	0.09558	0.07548	0.03387	0.01497	0.00755
733.34	0.09539	0.07529	0.03374	0.01494	0.00752
733.68	0.09519	0.07513	0.03361	0.0149	0.00745
734.01	0.095	0.07497	0.03348	0.01487	0.00735
734.35	0.09481	0.07477	0.03335	0.01484	0.00729
734.69	0.09465	0.07461	0.03323	0.01481	0.00723
735.02	0.09445	0.07445	0.03313	0.01477	0.00716
735.36	0.09426	0.07429	0.033	0.01474	0.0071
735.69	0.09406	0.07413	0.03287	0.01471	0.00703
736.03	0.09387	0.074	0.03277	0.01468	0.00697
736.36	0.09368	0.07387	0.03268	0.01465	0.0069
736.7	0.09352	0.07371	0.03258	0.01465	0.00684
737.03	0.09332	0.07355	0.03248	0.01461	0.00681
737.37	0.09313	0.07339	0.03239	0.01461	0.00677
737.7	0.09297	0.07323	0.03226	0.01461	0.00674
738.04	0.09281	0.07306	0.03216	0.01461	0.00668
738.37	0.09261	0.0729	0.03206	0.01458	0.00661
738.71	0.09242	0.07274	0.03194	0.01455	0.00661
739.04	0.09223	0.07258	0.03184	0.01452	0.00661
739.38	0.09203	0.07242	0.03171	0.01452	0.00661
739.71	0.09187	0.07226	0.03161	0.01452	0.00661
740.04	0.09171	0.0721	0.03152	0.01452	0.00661
740.38	0.09158	0.07194	0.03142	0.01452	0.00658
740.71	0.09142	0.07184	0.03132	0.01452	0.00658
741.05	0.09126	0.07174	0.03123	0.01452	0.00658
741.38	0.0911	0.07161	0.03113	0.01448	0.00658
741.72	0.0909	0.07148	0.03103	0.01448	0.00658
742.05	0.09071	0.07135	0.03094	0.01445	0.00655
742.39	0.09055	0.07129	0.03087	0.01442	0.00652
742.72	0.09039	0.07119	0.03077	0.01442	0.00648
743.05	0.09023	0.0711	0.03071	0.01439	0.00645
743.39	0.09006	0.071	0.03061	0.01432	0.00642
743.72	0.0899	0.0709	0.03055	0.01426	0.00635
744.06	0.08971	0.07081	0.03048	0.01419	0.00632
744.39	0.08952	0.07071	0.03042	0.01413	0.00629
744.72	0.08932	0.07065	0.03035	0.01406	0.00626
745.06	0.0891	0.07058	0.03026	0.014	0.00623
745.39	0.0889	0.07052	0.03016	0.01394	0.00619
745.72	0.08871	0.07042	0.0301	0.01387	0.00616
746.06	0.08855	0.07032	0.03003	0.01381	0.0061
746.39	0.08839	0.07023	0.02997	0.01374	0.00603
746.73	0.08826	0.07013	0.0299	0.01371	0.00597
747.06	0.08813	0.07003	0.02984	0.01365	0.0059
747.39	0.088	0.06994	0.02977	0.01358	0.00581
747.73	0.08787	0.06984	0.02968	0.01352	0.00574
748.06	0.08774	0.06974	0.02961	0.01345	0.00568
748.39	0.08758	0.06965	0.02955	0.01339	0.00565
748.73	0.08745	0.06955	0.02948	0.01335	0.00561
749.06	0.08732	0.06945	0.02942	0.01329	0.00555
749.39	0.08719	0.06935	0.02935	0.01323	0.00552
749.73	0.08706	0.06926	0.02929	0.01316	0.00545
750.06	0.08694	0.06916	0.02923	0.0131	0.00539
750.39	0.08681	0.06906	0.02916	0.013	0.00535
750.72	0.08665	0.06897	0.0291	0.0129	0.00535
751.06	0.08648	0.06884	0.02903	0.01281	0.00532
751.39	0.08632	0.06871	0.02897	0.01271	0.00529
751.72	0.08619	0.06861	0.0289	0.01261	0.00526
752.06	0.0861	0.06852	0.02881	0.01252	0.00519
752.39	0.086	0.06842	0.02871	0.01245	0.00516
752.72	0.0859	0.06829	0.02865	0.01242	0.00513
753.05	0.08581	0.06816	0.02855	0.01235	0.0051
753.39	0.08571	0.06806	0.02845	0.01232	0.00506
753.72	0.08558	0.06797	0.02835	0.01229	0.005
754.05	0.08545	0.06787	0.02826	0.01226	0.00497
754.38	0.08535	0.06774	0.02816	0.01226	0.00494
754.72	0.08526	0.06761	0.02806	0.01226	0.0049
755.05	0.08516	0.06745	0.02797	0.01226	0.00487
755.38	0.08506	0.06729	0.02787	0.01226	0.00484
755.71	0.08497	0.06713	0.02777	0.01226	0.00481
756.04	0.08487	0.067	0.02771	0.01226	0.00477
756.38	0.08474	0.06684	0.02761	0.01226	0.00477
756.71	0.08461	0.06668	0.02752	0.01226	0.00477
757.04	0.08445	0.06652	0.02742	0.01226	0.00477
757.37	0.08429	0.06635	0.02732	0.01226	0.00477
757.7	0.08416	0.06619	0.02723	0.01223	0.00477
758.04	0.08403	0.06606	0.02716	0.01219	0.00474
758.37	0.0839	0.0659	0.0271	0.01216	0.00471
758.7	0.08381	0.06577	0.02703	0.01213	0.00468
759.03	0.08371	0.06565	0.02697	0.01206	0.00465
759.36	0.08361	0.06555	0.0269	0.01203	0.00461
759.69	0.08352	0.06545	0.02684	0.012	0.00455
760.03	0.08342	0.06535	0.02677	0.01197	0.00452
760.36	0.08332	0.06526	0.02671	0.0119	0.00448
760.69	0.08323	0.06516	0.02665	0.01187	0.00442
761.02	0.08313	0.06506	0.02658	0.01184	0.00435
761.35	0.08306	0.06497	0.02652	0.01181	0.00429
761.68	0.083	0.06487	0.02642	0.01177	0.00423
762.01	0.08287	0.06477	0.02632	0.01174	0.00416
762.34	0.08274	0.06468	0.02626	0.01171	0.00413
762.68	0.08261	0.06458	0.02619	0.01168	0.0041
763.01	0.08248	0.06445	0.0261	0.01161	0.00406
763.34	0.08235	0.06435	0.02603	0.01155	0.00403
763.67	0.08223	0.06426	0.02597	0.01148	0.004
764	0.0821	0.06413	0.0259	0.01142	0.004
764.33	0.08197	0.064	0.02581	0.01135	0.004
764.66	0.08184	0.06387	0.02571	0.01129	0.00397
764.99	0.08171	0.06374	0.02561	0.01123	0.00394
765.32	0.08158	0.06365	0.02552	0.01116	0.0039
765.65	0.08145	0.06355	0.02545	0.0111	0.00387
765.98	0.08132	0.06342	0.02535	0.01103	0.00384
766.31	0.08119	0.06329	0.02523	0.01094	0.00381
766.64	0.0811	0.06319	0.02513	0.01084	0.00377
766.97	0.081	0.06306	0.02503	0.01077	0.00374
767.3	0.0809	0.06294	0.02494	0.01071	0.00371
767.63	0.08077	0.06284	0.02481	0.01065	0.00371
767.96	0.08065	0.06274	0.02468	0.01061	0.00371
768.29	0.08052	0.06261	0.02458	0.01058	0.00371
768.63	0.08035	0.06248	0.02445	0.01055	0.00371
768.96	0.08019	0.06235	0.02432	0.01052	0.00371
769.29	0.08006	0.06226	0.02419	0.01052	0.00371
769.62	0.07994	0.0621	0.02406	0.01052	0.00371
769.95	0.07977	0.06194	0.02394	0.01052	0.00371
770.27	0.07961	0.06177	0.02381	0.01052	0.00371
770.6	0.07945	0.06161	0.02368	0.01055	0.00371
770.93	0.07929	0.06145	0.02355	0.01055	0.00371
771.26	0.07913	0.06132	0.02342	0.01058	0.00371
771.59	0.07897	0.06119	0.02329	0.01061	0.00371
771.92	0.07881	0.06106	0.02319	0.01061	0.00371
772.25	0.07865	0.06094	0.0231	0.01061	0.00371
772.58	0.07852	0.06081	0.023	0.01058	0.00368
772.91	0.07839	0.06068	0.0229	0.01055	0.00365
773.24	0.07823	0.06055	0.02281	0.01052	0.00361
773.57	0.0781	0.06042	0.02271	0.01048	0.00358
773.9	0.07797	0.06026	0.02261	0.01045	0.00355
774.23	0.07787	0.06013	0.02252	0.01042	0.00348
774.56	0.07777	0.06	0.02245	0.01039	0.00342
774.89	0.07765	0.0599	0.02235	0.01032	0.00339
775.22	0.07752	0.05981	0.02229	0.01026	0.00335
775.55	0.07739	0.05968	0.02219	0.01019	0.00332
775.87	0.07729	0.05955	0.0221	0.01013	0.00326
776.2	0.07719	0.05945	0.02203	0.01006	0.00319
776.53	0.0771	0.05932	0.02197	0.01003	0.00316
776.86	0.077	0.05919	0.0219	0.01	0.0031
777.19	0.0769	0.0591	0.02187	0.00994	0.00303
777.52	0.07677	0.059	0.02181	0.0099	0.00297
777.85	0.07668	0.0589	0.02177	0.00987	0.00287
778.18	0.07658	0.05881	0.02174	0.00984	0.00277
778.5	0.07645	0.05871	0.02168	0.00981	0.00268
778.83	0.07635	0.05865	0.02165	0.00977	0.00261
779.16	0.07626	0.05858	0.02161	0.00974	0.00255
779.49	0.0761	0.05848	0.02158	0.00971	0.00248
779.82	0.07594	0.05842	0.02155	0.00968	0.00242
780.15	0.07581	0.05835	0.02148	0.00965	0.00235
780.47	0.07568	0.05829	0.02145	0.00961	0.00229
780.8	0.07555	0.05823	0.02142	0.00958	0.00226
781.13	0.07542	0.05816	0.02135	0.00955	0.00223
781.46	0.07529	0.05806	0.02132	0.00948	0.00216
781.79	0.07519	0.05797	0.02129	0.00942	0.0021
782.11	0.07506	0.05784	0.02123	0.00939	0.00206
782.44	0.075	0.05774	0.02119	0.00935	0.00203
782.77	0.0749	0.05765	0.02113	0.00935	0.00203
783.1	0.07477	0.05752	0.02106	0.00935	0.00203
783.43	0.07468	0.05742	0.021	0.00932	0.00203
783.75	0.07458	0.05729	0.02094	0.00932	0.002
784.08	0.07448	0.05719	0.02087	0.00929	0.00197
784.41	0.07435	0.0571	0.02081	0.00926	0.00197
784.74	0.07423	0.057	0.02074	0.00923	0.00197
785.06	0.07413	0.0569	0.02071	0.00919	0.00197
785.39	0.07403	0.05681	0.02065	0.00919	0.00197
785.72	0.07394	0.05674	0.02061	0.00916	0.00197
786.05	0.07384	0.05668	0.02058	0.00913	0.00197
786.37	0.07374	0.05658	0.02055	0.0091	0.002
786.7	0.07361	0.05652	0.02048	0.00906	0.00197
787.03	0.07348	0.05645	0.02042	0.00903	0.00197
787.35	0.07335	0.05635	0.02032	0.009	0.00194
787.68	0.07326	0.05626	0.02026	0.00894	0.0019
788.01	0.07316	0.05619	0.02023	0.00887	0.0019
788.33	0.07303	0.0561	0.02016	0.00884	0.00187
788.66	0.07297	0.05603	0.0201	0.00877	0.00187
788.99	0.0729	0.05597	0.02006	0.00871	0.00184
789.32	0.07284	0.0559	0.02003	0.00868	0.00181
789.64	0.07281	0.05581	0.02	0.00865	0.00177
789.97	0.07277	0.05571	0.01994	0.00861	0.00174
790.3	0.07274	0.05561	0.0199	0.00858	0.00171
790.62	0.07268	0.05548	0.01984	0.00855	0.00168
790.95	0.07261	0.05535	0.01974	0.00852	0.00161
791.27	0.07255	0.05523	0.01968	0.00852	0.00155
791.6	0.07248	0.0551	0.01958	0.00852	0.00152
791.93	0.07239	0.05497	0.01952	0.00852	0.00148
792.25	0.07229	0.05487	0.01945	0.00848	0.00142
792.58	0.07216	0.05474	0.01939	0.00848	0.00135
792.91	0.07203	0.05461	0.01932	0.00845	0.00132
793.23	0.07194	0.05452	0.01926	0.00842	0.00129
793.56	0.07184	0.05439	0.01919	0.00842	0.00126
793.88	0.07171	0.05426	0.01913	0.00839	0.00123
794.21	0.07158	0.05413	0.01903	0.00842	0.00123
794.54	0.07145	0.054	0.01894	0.00842	0.00123
794.86	0.07132	0.05387	0.01884	0.00842	0.00119
795.19	0.07119	0.05374	0.01874	0.00842	0.00116
795.51	0.07106	0.05361	0.01865	0.00839	0.00113
795.84	0.07094	0.05348	0.01855	0.00839	0.0011
796.17	0.07081	0.05336	0.01845	0.00839	0.00112
796.49	0.07068	0.05324	0.01835	0.00839	0.00114
796.82	0.07055	0.05311	0.01826	0.00838	0.00117
797.14	0.07042	0.05299	0.01816	0.00838	0.00119
797.47	0.07029	0.05286	0.01806	0.00838	0.00121
797.79	0.07016	0.05274	0.01797	0.00838	0.00123
798.12	0.07004	0.05262	0.01787	0.00838	0.00126
798.44	0.06991	0.05249	0.01777	0.00838	0.00128
798.77	0.06978	0.05237	0.01768	0.00838	0.0013
799.09	0.06965	0.05225	0.01758	0.00838	0.00133
799.42	0.06952	0.05212	0.01748	0.00838	0.00135
799.74	0.06939	0.052	0.01739	0.00838	0.00137
800.07	0.06926	0.05187	0.01729	0.00838	0.0014
800.39	0.06913	0.05175	0.01719	0.00838	0.00142
800.72	0.06901	0.05163	0.0171	0.00837	0.00144

## Sheet: calibration curve of Ch1
the inset calibration curve of Ch1
concentration	A520/A640	SD
10	1.319	0.15595
30	1.761	0.105
50	2.97	0.143
80	4.98	0.2
100	6.67	0.17

## Sheet: Absorption spectra of Ch2
	Absorption spectra of Ch2
	wavelength	10nm	30nm	50nm	80nm	100nm
	400.36	0.14111	0.15699	0.12379	0.1507	0.12577
	400.74	0.14138	0.157	0.12379	0.15067	0.12608
	401.12	0.14166	0.15702	0.12378	0.15064	0.12638
	401.49	0.14194	0.15704	0.12378	0.15061	0.12669
	401.87	0.14221	0.15706	0.12378	0.15058	0.127
	402.25	0.14249	0.15708	0.12377	0.15055	0.1273
	402.62	0.14276	0.1571	0.12377	0.15053	0.12761
	403	0.14304	0.15712	0.12377	0.1505	0.12791
	403.38	0.14332	0.15714	0.12376	0.15047	0.12822
	403.75	0.14359	0.15716	0.12376	0.15044	0.12852
	404.13	0.14387	0.15718	0.12376	0.15041	0.12883
	404.51	0.14414	0.15719	0.12375	0.15038	0.12913
	404.88	0.14442	0.15721	0.12375	0.15035	0.12944
	405.26	0.14469	0.15723	0.12375	0.15032	0.12974
	405.63	0.14497	0.15725	0.12375	0.1503	0.13005
	406.01	0.14525	0.15727	0.12374	0.15027	0.13036
	406.39	0.14543	0.15718	0.12368	0.15024	0.13036
	406.76	0.14556	0.15705	0.12355	0.15021	0.13039
	407.14	0.14572	0.15699	0.12342	0.15018	0.13045
	407.52	0.14587	0.15693	0.12335	0.15015	0.13039
	407.89	0.146	0.15677	0.12335	0.15012	0.13036
	408.27	0.14609	0.15668	0.12335	0.1501	0.13036
	408.64	0.14625	0.15665	0.12342	0.15007	0.13036
	409.02	0.1464	0.15665	0.12361	0.15004	0.13036
	409.4	0.1465	0.15662	0.1239	0.15001	0.13042
	409.77	0.14653	0.15662	0.12419	0.14998	0.13058
	410.15	0.14662	0.15671	0.12445	0.14992	0.13068
	410.52	0.14668	0.15684	0.12477	0.14988	0.13084
	410.9	0.14665	0.15699	0.12506	0.14988	0.13094
	411.28	0.14665	0.15712	0.12542	0.14992	0.13107
	411.65	0.14665	0.15724	0.12574	0.15	0.1311
	412.03	0.14665	0.15724	0.12616	0.15008	0.13127
	412.4	0.14671	0.15733	0.12652	0.15014	0.1314
	412.78	0.14671	0.15743	0.12684	0.1502	0.1315
	413.15	0.14668	0.15752	0.12713	0.15024	0.13153
	413.53	0.14662	0.15761	0.12739	0.15024	0.13163
	413.9	0.14653	0.15758	0.12755	0.15022	0.13176
	414.28	0.14643	0.15749	0.12761	0.15018	0.13185
	414.66	0.14637	0.15736	0.12768	0.15012	0.13195
	415.03	0.14631	0.15718	0.12784	0.15004	0.13202
	415.41	0.14628	0.15699	0.128	0.14998	0.13215
	415.78	0.14625	0.15684	0.12823	0.14996	0.13228
	416.16	0.14625	0.15662	0.12845	0.14998	0.13238
	416.53	0.14621	0.15643	0.12868	0.14998	0.13257
	416.91	0.14615	0.15618	0.12881	0.14998	0.1327
	417.28	0.14612	0.15594	0.12894	0.14992	0.13283
	417.66	0.14606	0.15575	0.12906	0.14986	0.13299
	418.03	0.146	0.15556	0.12913	0.1498	0.13325
	418.41	0.146	0.15541	0.12919	0.14973	0.13345
	418.78	0.14603	0.15532	0.12929	0.14971	0.13361
	419.16	0.14609	0.15519	0.12939	0.14967	0.13387
	419.53	0.14622	0.15516	0.12945	0.14965	0.13417
	419.91	0.1464	0.1551	0.12958	0.14971	0.13462
	420.28	0.14656	0.15501	0.12958	0.14971	0.13508
	420.66	0.14668	0.15501	0.12955	0.14967	0.13557
	421.03	0.14684	0.15498	0.12935	0.14969	0.13596
	421.41	0.147	0.15491	0.12916	0.14971	0.13632
	421.78	0.14715	0.15485	0.12897	0.14978	0.13677
	422.16	0.14734	0.15479	0.12881	0.14992	0.1372
	422.53	0.14762	0.15482	0.12865	0.15	0.13759
	422.91	0.1479	0.15479	0.12858	0.15004	0.13791
	423.28	0.14821	0.15476	0.12858	0.15006	0.1383
	423.66	0.14849	0.15473	0.12852	0.15012	0.13866
	424.03	0.14874	0.15467	0.12839	0.15018	0.13905
	424.4	0.14896	0.15457	0.12829	0.15027	0.13935
	424.78	0.14921	0.15454	0.12816	0.15031	0.13964
	425.15	0.1494	0.15448	0.12803	0.15029	0.13987
	425.53	0.14959	0.15445	0.12787	0.15029	0.14006
	425.9	0.14977	0.15448	0.12781	0.15022	0.14029
	426.28	0.14993	0.15448	0.12777	0.15014	0.14039
	426.65	0.15009	0.15451	0.12774	0.15006	0.14046
	427.02	0.15027	0.15457	0.12768	0.15	0.14046
	427.4	0.1504	0.1546	0.12755	0.14998	0.14049
	427.77	0.15056	0.15467	0.12742	0.15004	0.14055
	428.15	0.15071	0.15464	0.12735	0.15008	0.14049
	428.52	0.15084	0.1547	0.12735	0.15012	0.14046
	428.89	0.15093	0.15473	0.12735	0.15014	0.14046
	429.27	0.15109	0.15473	0.12742	0.1501	0.14046
	429.64	0.15124	0.15473	0.12761	0.1501	0.14046
	430.02	0.15134	0.15473	0.1279	0.15006	0.14052
	430.39	0.15137	0.1547	0.12819	0.14998	0.14068
	430.76	0.15146	0.1547	0.12845	0.14992	0.14078
	431.14	0.15152	0.15467	0.12877	0.14988	0.14094
	431.51	0.15149	0.15467	0.12906	0.14988	0.14104
	431.89	0.15149	0.15463	0.12942	0.14992	0.14117
	432.26	0.15149	0.15454	0.12974	0.14996	0.1412
	432.63	0.15149	0.15445	0.13016	0.15002	0.14137
	433.01	0.15155	0.15439	0.13052	0.15008	0.1415
	433.38	0.15155	0.15433	0.13084	0.15014	0.1416
	433.75	0.15152	0.15433	0.13113	0.15022	0.14163
	434.13	0.15146	0.15423	0.13139	0.15029	0.14173
	434.5	0.15137	0.15426	0.13155	0.15033	0.14186
	434.87	0.15127	0.15426	0.13161	0.15039	0.14195
	435.25	0.15121	0.15423	0.13168	0.15041	0.14205
	435.62	0.15115	0.1542	0.13184	0.15041	0.14212
	435.99	0.15112	0.15414	0.13203	0.15039	0.14228
	436.37	0.15105	0.15405	0.13229	0.15039	0.14241
	436.74	0.15105	0.15395	0.13258	0.15039	0.14257
	437.11	0.15109	0.15395	0.13287	0.15035	0.14274
	437.49	0.15105	0.15395	0.13313	0.15031	0.1429
	437.86	0.15105	0.15398	0.13342	0.15027	0.14319
	438.23	0.15105	0.15402	0.13374	0.15027	0.14352
	438.6	0.15102	0.15405	0.13416	0.15022	0.14394
	438.98	0.15102	0.15408	0.13455	0.15016	0.14423
	439.35	0.15102	0.15408	0.1349	0.15012	0.1445
	439.72	0.15105	0.15414	0.13523	0.1501	0.14485
	440.1	0.15112	0.15414	0.13561	0.1501	0.14524
	440.47	0.15115	0.15417	0.13603	0.15018	0.1457
	440.84	0.15115	0.15423	0.13635	0.15024	0.14609
	441.21	0.15115	0.15426	0.13661	0.15029	0.14655
	441.59	0.15115	0.15436	0.13677	0.15041	0.147
	441.96	0.15118	0.15442	0.13694	0.15061	0.14746
	442.33	0.15115	0.15445	0.13706	0.15082	0.14792
	442.7	0.15109	0.15448	0.13723	0.15104	0.14827
	443.08	0.15112	0.15445	0.13739	0.15125	0.14857
	443.45	0.15115	0.15445	0.13752	0.15149	0.14886
	443.82	0.15115	0.15448	0.13774	0.15171	0.14928
	444.19	0.15118	0.15451	0.13803	0.15202	0.14971
	444.57	0.15118	0.15454	0.13839	0.15233	0.15013
	444.94	0.15118	0.15457	0.13881	0.15267	0.15049
	445.31	0.15118	0.15454	0.13923	0.15294	0.15088
	445.68	0.15118	0.15451	0.13977	0.15322	0.15127
	446.06	0.15121	0.15448	0.14029	0.15349	0.15166
	446.43	0.15121	0.15445	0.14087	0.15375	0.15202
	446.8	0.15118	0.15442	0.14148	0.15392	0.15231
	447.17	0.15115	0.15436	0.1421	0.1541	0.15261
	447.54	0.15115	0.15436	0.14265	0.15429	0.15287
	447.92	0.15115	0.15439	0.14313	0.15453	0.15316
	448.29	0.15118	0.15445	0.14365	0.1548	0.15342
	448.66	0.15112	0.15445	0.14423	0.15508	0.15372
	449.03	0.15112	0.15445	0.14471	0.15533	0.15394
	449.4	0.15115	0.15448	0.14513	0.15559	0.15414
	449.78	0.15121	0.15448	0.14548	0.1558	0.1543
	450.15	0.15127	0.15451	0.14577	0.15606	0.1544
	450.52	0.15133	0.15451	0.146	0.15629	0.1546
	450.89	0.15143	0.1546	0.14626	0.15645	0.15479
	451.26	0.15152	0.15473	0.14652	0.15659	0.15495
	451.63	0.15162	0.15482	0.14671	0.15676	0.15512
	452.01	0.15177	0.15495	0.1469	0.15694	0.15534
	452.38	0.15193	0.15504	0.14716	0.15712	0.15564
	452.75	0.15208	0.15519	0.14739	0.15727	0.15587
	453.12	0.15224	0.15532	0.14761	0.15743	0.15606
	453.49	0.1524	0.15547	0.14777	0.15763	0.15616
	453.86	0.15255	0.15563	0.14803	0.15776	0.15632
	454.23	0.15277	0.15575	0.14826	0.15794	0.15652
	454.61	0.15293	0.15594	0.14845	0.15812	0.15678
	454.98	0.15302	0.15609	0.14865	0.15829	0.15701
	455.35	0.15311	0.15625	0.14881	0.15847	0.15717
	455.72	0.15318	0.1564	0.1489	0.15871	0.1573
	456.09	0.15324	0.15656	0.149	0.15896	0.15743
	456.46	0.1533	0.15671	0.1491	0.15924	0.15759
	456.83	0.1534	0.15687	0.14919	0.15947	0.15769
	457.2	0.15349	0.15702	0.14913	0.15971	0.15772
	457.57	0.15355	0.15715	0.14913	0.15998	0.15772
	457.95	0.15361	0.15733	0.14913	0.16025	0.15776
	458.32	0.15371	0.15752	0.14916	0.16051	0.15785
	458.69	0.1538	0.15773	0.14916	0.16076	0.15795
	459.06	0.15386	0.15792	0.14919	0.16096	0.15802
	459.43	0.15389	0.15808	0.14929	0.16116	0.15808
	459.8	0.15393	0.15826	0.14935	0.16135	0.15818
	460.17	0.15405	0.15845	0.14942	0.16153	0.15828
	460.54	0.15414	0.15863	0.14955	0.16169	0.15841
	460.91	0.15421	0.15876	0.14971	0.16186	0.1586
	461.28	0.15424	0.15891	0.14994	0.16204	0.1588
	461.65	0.15427	0.15904	0.15023	0.16224	0.15912
	462.02	0.15427	0.15919	0.15061	0.16237	0.15945
	462.39	0.15424	0.15928	0.151	0.16251	0.15981
	462.76	0.15421	0.15938	0.15139	0.16267	0.16017
	463.13	0.15421	0.15953	0.15181	0.16282	0.16052
	463.51	0.15424	0.15966	0.15219	0.16298	0.16085
	463.88	0.15427	0.15978	0.15258	0.16318	0.16121
	464.25	0.15433	0.15987	0.15303	0.16343	0.16153
	464.62	0.15446	0.15997	0.15348	0.16369	0.16186
	464.99	0.15461	0.16009	0.15397	0.16394	0.16222
	465.36	0.1548	0.16028	0.15442	0.1642	0.16258
	465.73	0.15496	0.16049	0.15481	0.16445	0.1629
	466.1	0.15514	0.16068	0.15519	0.16471	0.1632
	466.47	0.15536	0.16087	0.15561	0.16498	0.16349
	466.84	0.15564	0.16105	0.15603	0.16525	0.16378
	467.21	0.15592	0.16127	0.15645	0.16551	0.16404
	467.58	0.15624	0.16149	0.15687	0.16576	0.16434
	467.95	0.15658	0.16173	0.15729	0.16604	0.16466
	468.32	0.15689	0.16201	0.15768	0.16631	0.16502
	468.69	0.1572	0.16229	0.1581	0.16661	0.16538
	469.06	0.15755	0.16257	0.15848	0.16686	0.16584
	469.42	0.15789	0.16285	0.15894	0.16712	0.16632
	469.79	0.15823	0.16316	0.15935	0.16741	0.16678
	470.16	0.15855	0.16347	0.15984	0.16776	0.16727
	470.53	0.15889	0.16378	0.16032	0.16812	0.16782
	470.9	0.15923	0.16409	0.16074	0.16851	0.16841
	471.27	0.15955	0.16437	0.16116	0.1689	0.169
	471.64	0.15986	0.16465	0.16155	0.16931	0.16958
	472.01	0.16017	0.16496	0.162	0.16975	0.17023
	472.38	0.16051	0.1653	0.16245	0.17016	0.17085
	472.75	0.16086	0.16567	0.16287	0.17059	0.17147
	473.12	0.1612	0.16604	0.16326	0.17102	0.17199
	473.49	0.16158	0.16642	0.16368	0.17145	0.17255
	473.86	0.16195	0.16679	0.1641	0.1719	0.1731
	474.23	0.16236	0.16716	0.16455	0.17237	0.17369
	474.6	0.16273	0.1675	0.165	0.1728	0.17424
	474.97	0.16307	0.16784	0.16545	0.17322	0.17476
	475.33	0.16342	0.16818	0.16587	0.17361	0.17528
	475.7	0.16373	0.16852	0.16629	0.174	0.17581
	476.07	0.16401	0.16886	0.16674	0.17439	0.17633
	476.44	0.16429	0.1692	0.16719	0.17476	0.17688
	476.81	0.16457	0.16948	0.16765	0.17514	0.1774
	477.18	0.16485	0.16979	0.16816	0.17555	0.17792
	477.55	0.16513	0.17014	0.16865	0.17596	0.17848
	477.92	0.16545	0.17051	0.16916	0.17637	0.17906
	478.29	0.16573	0.17085	0.16961	0.17678	0.17962
	478.65	0.16604	0.17119	0.17006	0.1772	0.18017
	479.02	0.16635	0.1715	0.17048	0.17761	0.18069
	479.39	0.16663	0.17181	0.17087	0.17802	0.18118
	479.76	0.16691	0.17212	0.17126	0.17841	0.1817
	480.13	0.16719	0.17243	0.17165	0.17884	0.18226
	480.5	0.16747	0.17277	0.1721	0.17927	0.18274
	480.87	0.16776	0.17308	0.17248	0.17976	0.18323
	481.23	0.16807	0.17342	0.1729	0.18027	0.18375
	481.6	0.16844	0.17376	0.17329	0.1808	0.18424
	481.97	0.16875	0.17413	0.17368	0.18129	0.18473
	482.34	0.16913	0.17454	0.1741	0.18178	0.18519
	482.71	0.16954	0.17494	0.17452	0.18229	0.18564
	483.08	0.16991	0.17534	0.17497	0.18276	0.18617
	483.44	0.17028	0.17575	0.17542	0.18325	0.18665
	483.81	0.17066	0.17615	0.1759	0.18376	0.18711
	484.18	0.17103	0.17652	0.17642	0.18429	0.18763
	484.55	0.17144	0.17689	0.17697	0.18484	0.18822
	484.92	0.17184	0.1773	0.17752	0.18539	0.18877
	485.28	0.17225	0.17773	0.17806	0.18594	0.18936
	485.65	0.17266	0.17816	0.17861	0.18647	0.18995
	486.02	0.17306	0.17863	0.17913	0.18702	0.19053
	486.39	0.1735	0.17913	0.17968	0.18755	0.19115
	486.76	0.17397	0.17962	0.18029	0.18814	0.19174
	487.12	0.1744	0.18012	0.18094	0.18873	0.19239
	487.49	0.17487	0.18064	0.18155	0.18931	0.19304
	487.86	0.17531	0.18117	0.18219	0.18992	0.19366
	488.23	0.17572	0.1817	0.18281	0.19055	0.19431
	488.59	0.17615	0.18223	0.18342	0.19118	0.195
	488.96	0.17659	0.18275	0.18406	0.1918	0.19568
	489.33	0.17703	0.18328	0.18471	0.19241	0.19633
	489.7	0.17746	0.18384	0.18539	0.193	0.19702
	490.06	0.1779	0.1844	0.18606	0.19359	0.1977
	490.43	0.17831	0.18495	0.18674	0.19418	0.19842
	490.8	0.17874	0.18551	0.18745	0.19475	0.19917
	491.17	0.17921	0.18607	0.18816	0.19533	0.19991
	491.53	0.17968	0.18663	0.18887	0.19592	0.20063
	491.9	0.18012	0.18715	0.18952	0.19651	0.20135
	492.27	0.18059	0.18771	0.19019	0.19712	0.20207
	492.63	0.18105	0.18827	0.19084	0.19773	0.20275
	493	0.18149	0.1888	0.19148	0.19833	0.20343
	493.37	0.18196	0.18929	0.19216	0.19896	0.20412
	493.74	0.18243	0.18976	0.19281	0.19961	0.2048
	494.1	0.18286	0.19022	0.19345	0.20027	0.20549
	494.47	0.18333	0.19072	0.19406	0.20094	0.20611
	494.84	0.1838	0.19118	0.19468	0.20163	0.20672
	495.2	0.18427	0.19168	0.19529	0.20229	0.20734
	495.57	0.18474	0.19218	0.1959	0.20296	0.20796
	495.94	0.18521	0.1927	0.19648	0.20363	0.20852
	496.3	0.18567	0.1932	0.19703	0.20427	0.2091
	496.67	0.18617	0.1937	0.19765	0.20494	0.20966
	497.04	0.18664	0.19422	0.19826	0.20561	0.21021
	497.4	0.18714	0.19475	0.1989	0.20625	0.2108
	497.77	0.18761	0.19525	0.19955	0.2069	0.21142
	498.14	0.18808	0.19577	0.20016	0.20755	0.21203
	498.5	0.18858	0.1963	0.20074	0.20818	0.21259
	498.87	0.18905	0.19683	0.20132	0.20876	0.21318
	499.24	0.18954	0.19735	0.20187	0.20937	0.21376
	499.6	0.19004	0.19791	0.20245	0.20998	0.21435
	499.97	0.19054	0.19844	0.203	0.21057	0.2149
	500.33	0.19104	0.19897	0.20355	0.21114	0.21546
	500.7	0.19151	0.19946	0.2041	0.21173	0.21604
	501.07	0.19198	0.19999	0.20465	0.21231	0.21663
	501.43	0.19245	0.20048	0.20516	0.21288	0.21725
	501.8	0.19292	0.20098	0.20568	0.21345	0.21783
	502.17	0.19338	0.20148	0.20616	0.21402	0.21839
	502.53	0.19382	0.20194	0.20665	0.21457	0.21891
	502.9	0.19426	0.20241	0.20713	0.21508	0.21946
	503.26	0.19469	0.20287	0.20761	0.21561	0.22002
	503.63	0.19513	0.2033	0.2081	0.21614	0.22057
	503.99	0.19554	0.20371	0.20861	0.21665	0.22112
	504.36	0.19597	0.20411	0.20913	0.21718	0.22168
	504.73	0.19641	0.20451	0.20965	0.21767	0.22227
	505.09	0.19682	0.20495	0.21013	0.21818	0.22282
	505.46	0.19722	0.20538	0.21058	0.21865	0.22334
	505.82	0.19763	0.20582	0.21106	0.21912	0.22386
	506.19	0.19807	0.20625	0.21152	0.21957	0.22438
	506.55	0.19847	0.20665	0.21197	0.22004	0.2249
	506.92	0.19891	0.20709	0.21242	0.22049	0.22539
	507.29	0.19931	0.20749	0.21284	0.22094	0.22588
	507.65	0.19972	0.20789	0.21326	0.22139	0.22634
	508.02	0.20013	0.20826	0.21368	0.22184	0.22683
	508.38	0.20053	0.20861	0.21406	0.22227	0.22732
	508.75	0.20091	0.20895	0.21442	0.22271	0.22777
	509.11	0.20128	0.20932	0.21474	0.2231	0.22816
	509.48	0.20166	0.20966	0.21503	0.22349	0.22855
	509.84	0.20203	0.21003	0.21535	0.22386	0.22898
	510.21	0.20241	0.21037	0.21571	0.22424	0.2294
	510.57	0.20278	0.21068	0.21606	0.22457	0.22982
	510.94	0.20315	0.21096	0.21639	0.22488	0.23021
	511.3	0.2035	0.21124	0.21671	0.22518	0.23064
	511.67	0.20384	0.21149	0.21703	0.22541	0.23103
	512.03	0.20422	0.21174	0.21732	0.22563	0.23139
	512.4	0.20459	0.21195	0.21761	0.22582	0.23171
	512.76	0.20493	0.2122	0.2179	0.22598	0.23197
	513.13	0.20528	0.21245	0.21819	0.22614	0.23223
	513.49	0.20559	0.2127	0.21848	0.22627	0.23246
	513.86	0.2059	0.21295	0.21877	0.22643	0.23269
	514.22	0.20621	0.21316	0.21906	0.22655	0.23289
	514.59	0.20653	0.21338	0.21935	0.22665	0.23308
	514.95	0.20681	0.2136	0.21958	0.22675	0.23321
	515.32	0.20709	0.21381	0.21974	0.22684	0.23334
	515.68	0.20734	0.21403	0.2199	0.22692	0.23341
	516.04	0.20759	0.21425	0.22006	0.22702	0.23341
	516.41	0.20784	0.2144	0.22023	0.2271	0.23338
	516.77	0.20809	0.21456	0.22039	0.22716	0.23338
	517.14	0.2083	0.21471	0.22055	0.22724	0.23334
	517.5	0.20846	0.21484	0.22068	0.22731	0.23324
	517.87	0.20862	0.21496	0.22081	0.22735	0.23315
	518.23	0.20877	0.21505	0.22087	0.22735	0.23305
	518.59	0.2089	0.21515	0.22094	0.22733	0.23295
	518.96	0.20902	0.21524	0.221	0.22731	0.23285
	519.32	0.20915	0.21533	0.221	0.22725	0.23272
	519.69	0.20927	0.21546	0.221	0.22718	0.23253
	520.05	0.2094	0.21552	0.221	0.22708	0.23233
	520.41	0.20949	0.21555	0.221	0.22694	0.23214
	520.78	0.20955	0.21558	0.22097	0.22676	0.23194
	521.14	0.20958	0.21561	0.2209	0.22659	0.23171
	521.51	0.20961	0.21564	0.22077	0.22641	0.23145
	521.87	0.20961	0.21567	0.22065	0.2262	0.23119
	522.23	0.20965	0.21571	0.22052	0.22598	0.23093
	522.6	0.20968	0.21574	0.22039	0.22576	0.23061
	522.96	0.20971	0.21577	0.22023	0.22551	0.23025
	523.33	0.20971	0.2158	0.22003	0.22527	0.22989
	523.69	0.20971	0.21583	0.21984	0.22502	0.2295
	524.05	0.20968	0.2158	0.21961	0.22476	0.22911
	524.42	0.20968	0.21577	0.21935	0.22449	0.22868
	524.78	0.20968	0.21571	0.21906	0.22422	0.22829
	525.14	0.20968	0.21561	0.21877	0.2239	0.2279
	525.51	0.20968	0.21558	0.21848	0.22357	0.22748
	525.87	0.20968	0.21555	0.21819	0.22324	0.22705
	526.23	0.20968	0.21549	0.2179	0.22286	0.22666
	526.6	0.20968	0.21543	0.21765	0.22249	0.22624
	526.96	0.20965	0.21536	0.21735	0.2221	0.22585
	527.32	0.20961	0.2153	0.21706	0.22173	0.22546
	527.69	0.20955	0.21524	0.21681	0.22135	0.2251
	528.05	0.20949	0.21518	0.21652	0.22094	0.22471
	528.41	0.20943	0.21509	0.21619	0.22051	0.22432
	528.77	0.2094	0.21499	0.21587	0.22006	0.22396
	529.14	0.20937	0.21487	0.21552	0.21963	0.22357
	529.5	0.2093	0.21474	0.21516	0.21918	0.22314
	529.86	0.20924	0.21459	0.21471	0.21875	0.22272
	530.23	0.20918	0.21443	0.21426	0.21835	0.22227
	530.59	0.20905	0.21425	0.21377	0.21794	0.22178
	530.95	0.20893	0.21403	0.21329	0.21753	0.22129
	531.31	0.2088	0.21384	0.21277	0.21712	0.2208
	531.68	0.20871	0.21366	0.21219	0.21671	0.22028
	532.04	0.20862	0.21344	0.21161	0.21624	0.21972
	532.4	0.20852	0.21316	0.21103	0.21576	0.21914
	532.76	0.20843	0.21288	0.21042	0.21529	0.21852
	533.13	0.20834	0.2126	0.20981	0.21482	0.2179
	533.49	0.20821	0.21229	0.20916	0.21433	0.21725
	533.85	0.20806	0.21199	0.20852	0.21382	0.21663
	534.21	0.20793	0.21168	0.20787	0.21331	0.21598
	534.58	0.20777	0.21133	0.20723	0.21276	0.21529
	534.94	0.20762	0.21099	0.20655	0.21218	0.21461
	535.3	0.20749	0.21068	0.2059	0.21159	0.21392
	535.66	0.20734	0.21034	0.20529	0.21098	0.21324
	536.03	0.20715	0.21	0.20471	0.21035	0.21256
	536.39	0.20696	0.20966	0.2041	0.20973	0.21181
	536.75	0.20678	0.20926	0.20348	0.2091	0.21109
	537.11	0.20659	0.20885	0.20284	0.20849	0.21034
	537.47	0.20637	0.20848	0.20223	0.20786	0.20959
	537.84	0.20615	0.20808	0.20158	0.20724	0.20881
	538.2	0.20593	0.20768	0.20094	0.20661	0.20803
	538.56	0.20571	0.20724	0.20023	0.20598	0.20721
	538.92	0.2055	0.20684	0.19952	0.20535	0.20643
	539.28	0.20528	0.2064	0.19881	0.20473	0.20558
	539.64	0.20503	0.20597	0.19806	0.20412	0.20474
	540.01	0.20478	0.20554	0.19732	0.20351	0.20389
	540.37	0.20453	0.20513	0.19655	0.2029	0.20301
	540.73	0.20428	0.2047	0.19581	0.20227	0.20213
	541.09	0.20403	0.2043	0.19513	0.20163	0.20122
	541.45	0.20378	0.20389	0.19442	0.201	0.20034
	541.81	0.20356	0.20349	0.19374	0.20035	0.19946
	542.18	0.20331	0.20309	0.19303	0.19969	0.19855
	542.54	0.20306	0.20265	0.19232	0.19902	0.1976
	542.9	0.20281	0.20222	0.19168	0.19837	0.19666
	543.26	0.20256	0.20182	0.19106	0.19771	0.19571
	543.62	0.20231	0.20141	0.19042	0.19704	0.19477
	543.98	0.20206	0.20101	0.18981	0.19639	0.19382
	544.34	0.20181	0.20061	0.18916	0.19571	0.19284
	544.7	0.20156	0.20024	0.18852	0.19504	0.19187
	545.06	0.20131	0.19983	0.18787	0.19435	0.19089
	545.43	0.20103	0.19943	0.18723	0.19369	0.18991
	545.79	0.20075	0.19906	0.18658	0.19298	0.18894
	546.15	0.20047	0.19869	0.18597	0.19227	0.18796
	546.51	0.20019	0.19828	0.18535	0.19159	0.18698
	546.87	0.19991	0.19791	0.18474	0.19092	0.18604
	547.23	0.19966	0.19754	0.1841	0.19025	0.18506
	547.59	0.19938	0.1972	0.18348	0.18957	0.18411
	547.95	0.1991	0.19686	0.18281	0.1889	0.1831
	548.31	0.19878	0.19652	0.18216	0.18822	0.18213
	548.67	0.1985	0.19614	0.18152	0.18751	0.18112
	549.03	0.19822	0.1958	0.18087	0.1868	0.18014
	549.39	0.19797	0.19546	0.18026	0.1861	0.17916
	549.75	0.19772	0.19512	0.17965	0.18541	0.17818
	550.12	0.1975	0.19478	0.17903	0.18471	0.17717
	550.48	0.19729	0.19447	0.17845	0.18402	0.17623
	550.84	0.1971	0.19416	0.17787	0.18333	0.17528
	551.2	0.19688	0.19385	0.17729	0.18265	0.17431
	551.56	0.19666	0.19354	0.17671	0.18196	0.17336
	551.92	0.19644	0.19323	0.1761	0.18127	0.17242
	552.28	0.19623	0.19292	0.17552	0.18059	0.17147
	552.64	0.19601	0.19261	0.17494	0.1799	0.17053
	553	0.19579	0.19233	0.17435	0.17924	0.16955
	553.36	0.19563	0.19205	0.17377	0.17859	0.16864
	553.72	0.19544	0.1918	0.17323	0.17794	0.16773
	554.08	0.19526	0.19156	0.17268	0.17729	0.16681
	554.44	0.19507	0.19128	0.1721	0.17665	0.1659
	554.8	0.19488	0.19103	0.17152	0.17602	0.16499
	555.16	0.19469	0.19078	0.17097	0.17539	0.16408
	555.52	0.19451	0.1905	0.17042	0.17476	0.16316
	555.88	0.19432	0.19022	0.1699	0.17414	0.16225
	556.24	0.19416	0.18997	0.16939	0.17351	0.16134
	556.6	0.19398	0.1897	0.1689	0.17286	0.16046
	556.96	0.19382	0.18942	0.16842	0.17224	0.15958
	557.32	0.19366	0.18914	0.16794	0.17161	0.1587
	557.67	0.19351	0.18886	0.16745	0.17098	0.15782
	558.03	0.19335	0.18858	0.16694	0.17035	0.15694
	558.39	0.1932	0.1883	0.16645	0.16971	0.15606
	558.75	0.19304	0.18799	0.16594	0.16911	0.15518
	559.11	0.19288	0.18771	0.16548	0.1685	0.15433
	559.47	0.19276	0.1874	0.16503	0.16789	0.15345
	559.83	0.19263	0.18712	0.16455	0.16729	0.15258
	560.19	0.19248	0.18684	0.16406	0.16671	0.1517
	560.55	0.19232	0.18657	0.16355	0.16614	0.15082
	560.91	0.19217	0.18632	0.16303	0.16557	0.14994
	561.27	0.19198	0.18607	0.16248	0.16499	0.14906
	561.63	0.19179	0.18582	0.16194	0.16443	0.14818
	561.99	0.1916	0.18554	0.16142	0.16387	0.14726
	562.34	0.19145	0.18529	0.1609	0.16331	0.14635
	562.7	0.19129	0.18505	0.16039	0.16279	0.14544
	563.06	0.19113	0.18483	0.1599	0.16225	0.14453
	563.42	0.19101	0.18461	0.15939	0.16173	0.14365
	563.78	0.19089	0.18436	0.1589	0.16118	0.14274
	564.14	0.19076	0.18415	0.15842	0.16066	0.14186
	564.5	0.19057	0.18393	0.15797	0.16016	0.14101
	564.86	0.19042	0.18368	0.15748	0.15965	0.14016
	565.21	0.19026	0.18343	0.157	0.15912	0.13928
	565.57	0.1901	0.18322	0.15652	0.15858	0.1384
	565.93	0.18995	0.18297	0.1561	0.15802	0.13756
	566.29	0.18979	0.18272	0.15565	0.15745	0.13671
	566.65	0.18964	0.1825	0.15523	0.1569	0.13589
	567.01	0.18948	0.18229	0.15477	0.15634	0.13508
	567.37	0.18936	0.18207	0.15432	0.15578	0.13423
	567.72	0.18926	0.18188	0.15384	0.15521	0.13342
	568.08	0.18914	0.1817	0.15339	0.15463	0.1326
	568.44	0.18901	0.18151	0.1529	0.15408	0.13179
	568.8	0.18889	0.18133	0.15242	0.15351	0.13101
	569.16	0.18876	0.18114	0.15194	0.15293	0.13019
	569.51	0.18864	0.18095	0.15145	0.15236	0.12938
	569.87	0.18854	0.1808	0.15097	0.15176	0.12856
	570.23	0.18845	0.18064	0.15048	0.15115	0.12778
	570.59	0.18836	0.18052	0.15	0.15051	0.127
	570.95	0.18826	0.18037	0.14952	0.1499	0.12625
	571.3	0.1882	0.18021	0.14906	0.14927	0.1255
	571.66	0.18814	0.18005	0.14865	0.14861	0.12475
	572.02	0.18807	0.1799	0.14823	0.14796	0.12403
	572.38	0.18801	0.17974	0.14781	0.1473	0.12329
	572.74	0.18795	0.17959	0.14739	0.14666	0.12254
	573.09	0.18789	0.17947	0.14697	0.14602	0.12182
	573.45	0.18783	0.17931	0.14655	0.1454	0.1211
	573.81	0.18779	0.17916	0.14616	0.14477	0.12039
	574.17	0.18776	0.179	0.14577	0.14415	0.1197
	574.52	0.18773	0.17885	0.14542	0.14354	0.11902
	574.88	0.18767	0.17872	0.14503	0.14294	0.11833
	575.24	0.18761	0.17857	0.14465	0.14235	0.11765
	575.6	0.18758	0.17841	0.14423	0.14176	0.11693
	575.95	0.18754	0.17829	0.14384	0.14118	0.11622
	576.31	0.18751	0.17816	0.14342	0.14056	0.11556
	576.67	0.18748	0.17804	0.14303	0.13996	0.11491
	577.02	0.18748	0.17795	0.14258	0.13936	0.11426
	577.38	0.18748	0.17782	0.14216	0.13876	0.11361
	577.74	0.18748	0.1777	0.14174	0.13819	0.11296
	578.1	0.18745	0.17757	0.14132	0.13759	0.11234
	578.45	0.18739	0.17745	0.1409	0.137	0.11175
	578.81	0.18733	0.17733	0.14048	0.1364	0.11113
	579.17	0.1873	0.17717	0.14006	0.13579	0.11055
	579.52	0.18727	0.17702	0.13965	0.13518	0.10996
	579.88	0.18723	0.17689	0.13923	0.13457	0.10937
	580.24	0.1872	0.17677	0.13881	0.13396	0.10875
	580.59	0.18717	0.17665	0.13839	0.13335	0.10817
	580.95	0.18714	0.17652	0.138	0.13272	0.10758
	581.31	0.18711	0.1764	0.13758	0.13211	0.10699
	581.66	0.18708	0.17627	0.13716	0.13151	0.10641
	582.02	0.18705	0.17618	0.13677	0.13091	0.10582
	582.38	0.18702	0.17609	0.13639	0.13028	0.10524
	582.73	0.18699	0.17596	0.13597	0.12966	0.10468
	583.09	0.18696	0.17584	0.13555	0.12903	0.1041
	583.45	0.18696	0.17572	0.13516	0.12842	0.10354
	583.8	0.18696	0.17559	0.13477	0.12783	0.10299
	584.16	0.18696	0.17547	0.13439	0.12728	0.10243
	584.51	0.18696	0.17537	0.13397	0.12672	0.10191
	584.87	0.18692	0.17528	0.13355	0.12615	0.10139
	585.23	0.18686	0.17519	0.13313	0.12561	0.10087
	585.58	0.1868	0.17506	0.13271	0.12507	0.10032
	585.94	0.18677	0.17494	0.13229	0.12451	0.09979
	586.29	0.18674	0.17482	0.13187	0.12393	0.09927
	586.65	0.18668	0.17469	0.13145	0.12335	0.09872
	587.01	0.18661	0.17457	0.13103	0.1228	0.0982
	587.36	0.18655	0.17444	0.13061	0.12226	0.09764
	587.72	0.18649	0.17432	0.13016	0.12174	0.09712
	588.07	0.18636	0.17416	0.12974	0.12101	0.09657
	588.43	0.18624	0.17404	0.12932	0.12031	0.09605
	588.79	0.18611	0.17392	0.12887	0.11964	0.09549
	589.14	0.18602	0.17379	0.12845	0.11893	0.09491
	589.5	0.18593	0.17367	0.12803	0.11823	0.09432
	589.85	0.18583	0.17351	0.12761	0.11759	0.09373
	590.21	0.18574	0.17339	0.12723	0.11693	0.09315
	590.56	0.18564	0.17327	0.12684	0.11626	0.09256
	590.92	0.18555	0.17314	0.12642	0.1156	0.09198
	591.27	0.18546	0.17302	0.12603	0.11491	0.09142
	591.63	0.18536	0.17289	0.12565	0.1142	0.09087
	591.98	0.18527	0.17274	0.12523	0.1135	0.09031
	592.34	0.18517	0.17258	0.12484	0.11279	0.08973
	592.7	0.18508	0.1724	0.12442	0.11208	0.08917
	593.05	0.18499	0.17221	0.124	0.11137	0.08859
	593.41	0.18489	0.17203	0.12358	0.11065	0.08803
	593.76	0.1848	0.17187	0.12319	0.10992	0.08745
	594.12	0.1847	0.17172	0.12281	0.10918	0.08686
	594.47	0.18461	0.17156	0.12242	0.10845	0.08631
	594.83	0.18452	0.17141	0.122	0.1077	0.08572
	595.18	0.18442	0.17125	0.12158	0.10696	0.08517
	595.54	0.18433	0.17106	0.12119	0.10622	0.08461
	595.89	0.18424	0.17088	0.12081	0.10546	0.08406
	596.24	0.18414	0.17069	0.12039	0.10473	0.08347
	596.6	0.18405	0.17054	0.11997	0.10399	0.08295
	596.95	0.18395	0.17035	0.11955	0.10325	0.0824
	597.31	0.18386	0.17017	0.11913	0.10252	0.08188
	597.66	0.1838	0.16998	0.11874	0.10178	0.08135
	598.02	0.18374	0.16979	0.11832	0.10105	0.08083
	598.37	0.18367	0.16961	0.11794	0.10033	0.08031
	598.73	0.18361	0.16942	0.11755	0.0996	0.07979
	599.08	0.18358	0.16927	0.11716	0.09888	0.0793
	599.44	0.18355	0.16911	0.11677	0.09816	0.07878
	599.79	0.18352	0.16893	0.11639	0.09742	0.07829
	600.14	0.18349	0.16874	0.116	0.09669	0.07784
	600.5	0.18346	0.16855	0.11561	0.09599	0.07735
	600.85	0.18343	0.1684	0.11526	0.09525	0.07689
	601.21	0.1834	0.16824	0.11484	0.09456	0.0764
	601.56	0.18336	0.16809	0.11445	0.09384	0.07595
	601.91	0.18333	0.16793	0.11406	0.09315	0.07546
	602.27	0.1833	0.16775	0.11365	0.09245	0.075
	602.62	0.18324	0.16756	0.11323	0.09177	0.07451
	602.98	0.18318	0.16741	0.11281	0.09108	0.07406
	603.33	0.18312	0.16725	0.11239	0.0904	0.07363
	603.68	0.18305	0.1671	0.11197	0.08974	0.07318
	604.04	0.18299	0.16694	0.11152	0.08908	0.07275
	604.39	0.1829	0.16679	0.11106	0.08845	0.0723
	604.74	0.1828	0.1666	0.11058	0.08781	0.07184
	605.1	0.18271	0.16642	0.11013	0.08715	0.07142
	605.45	0.18262	0.16623	0.10968	0.0865	0.07099
	605.81	0.18252	0.16604	0.10926	0.08584	0.0706
	606.16	0.18243	0.16586	0.10881	0.0854	0.07021
	606.51	0.18234	0.1657	0.10839	0.08494	0.06979
	606.87	0.18221	0.16552	0.10797	0.08449	0.06936
	607.22	0.18215	0.16533	0.10758	0.08407	0.06897
	607.57	0.18206	0.16514	0.10716	0.08364	0.06855
	607.93	0.18199	0.16499	0.10677	0.0832	0.06816
	608.28	0.1819	0.16483	0.10639	0.08276	0.06774
	608.63	0.1818	0.16468	0.106	0.08235	0.06734
	608.98	0.18171	0.16449	0.10565	0.08192	0.06695
	609.34	0.18162	0.16431	0.10529	0.08152	0.06656
	609.69	0.18152	0.16412	0.10494	0.08111	0.06617
	610.04	0.18143	0.16393	0.10455	0.08072	0.06575
	610.4	0.18134	0.16375	0.10416	0.08034	0.06536
	610.75	0.18124	0.16359	0.10377	0.07995	0.06493
	611.1	0.18115	0.16344	0.10339	0.07956	0.06451
	611.46	0.18105	0.16328	0.10297	0.07918	0.06412
	611.81	0.18093	0.1631	0.10255	0.07882	0.0637
	612.16	0.1808	0.16291	0.10216	0.07845	0.0633
	612.51	0.18068	0.16273	0.10174	0.07811	0.06288
	612.87	0.18055	0.16254	0.10132	0.07777	0.06249
	613.22	0.18043	0.16238	0.1009	0.07742	0.0621
	613.57	0.18033	0.1622	0.10048	0.07708	0.06171
	613.92	0.18024	0.16201	0.10006	0.07675	0.06132
	614.28	0.18015	0.16183	0.09965	0.07641	0.06093
	614.63	0.18005	0.16167	0.09923	0.07606	0.06057
	614.98	0.17996	0.16149	0.09884	0.0757	0.06021
	615.33	0.17987	0.1613	0.09842	0.07536	0.05985
	615.68	0.17977	0.16114	0.09803	0.07503	0.05952
	616.04	0.17968	0.16096	0.09761	0.07469	0.0592
	616.39	0.17958	0.16077	0.09719	0.07434	0.05884
	616.74	0.17949	0.16059	0.09677	0.074	0.05848
	617.09	0.1794	0.16037	0.09635	0.07364	0.05812
	617.45	0.1793	0.16018	0.09594	0.07328	0.0578
	617.8	0.17924	0.16	0.09552	0.07294	0.0575
	618.15	0.17912	0.15981	0.09506	0.07261	0.05718
	618.5	0.17902	0.15963	0.09465	0.07227	0.05685
	618.85	0.1789	0.15944	0.09419	0.07192	0.05649
	619.2	0.17884	0.15925	0.09374	0.07158	0.05617
	619.56	0.17877	0.15904	0.09326	0.07125	0.05584
	619.91	0.17871	0.15885	0.09277	0.07091	0.05548
	620.26	0.17862	0.15867	0.09229	0.07055	0.05516
	620.61	0.17852	0.15848	0.09184	0.07019	0.0548
	620.96	0.17843	0.15829	0.09142	0.06983	0.05447
	621.31	0.17834	0.15811	0.09097	0.06947	0.05415
	621.67	0.17824	0.15789	0.09055	0.06909	0.05386
	622.02	0.17812	0.15767	0.0901	0.06873	0.05353
	622.37	0.17803	0.15746	0.08965	0.06836	0.0532
	622.72	0.17796	0.15727	0.08919	0.06798	0.05291
	623.07	0.1779	0.15705	0.08874	0.06763	0.05262
	623.42	0.17784	0.15684	0.08832	0.06727	0.05232
	623.77	0.17778	0.15662	0.0879	0.06689	0.05203
	624.12	0.17768	0.1564	0.08752	0.06652	0.05171
	624.48	0.17759	0.15619	0.0871	0.06616	0.05141
	624.83	0.1775	0.15597	0.08671	0.0658	0.05109
	625.18	0.1774	0.15575	0.08629	0.06542	0.05076
	625.53	0.17731	0.15553	0.0859	0.06506	0.0504
	625.88	0.17722	0.15535	0.08548	0.06469	0.05001
	626.23	0.17715	0.15516	0.0851	0.06433	0.04965
	626.58	0.17709	0.15494	0.08468	0.06397	0.04929
	626.93	0.17703	0.15476	0.08429	0.06363	0.04894
	627.28	0.17696	0.15457	0.0839	0.06328	0.04858
	627.63	0.1769	0.15436	0.08348	0.06294	0.04822
	627.98	0.17684	0.15417	0.0831	0.06259	0.04786
	628.33	0.17675	0.15398	0.08268	0.06223	0.04747
	628.68	0.17665	0.1538	0.08226	0.06189	0.04708
	629.03	0.17659	0.15361	0.08187	0.06153	0.04672
	629.39	0.17656	0.15343	0.08145	0.06119	0.04636
	629.74	0.1765	0.15324	0.08106	0.06084	0.04604
	630.09	0.1764	0.15302	0.08065	0.06052	0.04571
	630.44	0.17631	0.15284	0.08026	0.06017	0.04538
	630.79	0.17621	0.15265	0.07987	0.05983	0.04509
	631.14	0.17612	0.15243	0.07948	0.05948	0.0448
	631.49	0.17603	0.15222	0.07906	0.05914	0.04454
	631.84	0.17593	0.152	0.07865	0.05878	0.04428
	632.19	0.17584	0.15181	0.07823	0.05844	0.04402
	632.54	0.17575	0.15163	0.07781	0.05809	0.04372
	632.89	0.17568	0.15144	0.07739	0.05775	0.04346
	633.24	0.17559	0.15123	0.077	0.05741	0.0432
	633.59	0.17547	0.15101	0.07661	0.05706	0.04294
	633.94	0.17534	0.15082	0.07619	0.05672	0.04268
	634.29	0.17518	0.15061	0.07577	0.05637	0.04242
	634.64	0.17503	0.15039	0.07535	0.05605	0.04216
	634.99	0.1749	0.15017	0.07494	0.05572	0.0419
	635.34	0.17478	0.14999	0.07452	0.05541	0.04164
	635.68	0.17465	0.1498	0.0741	0.05509	0.04141
	636.03	0.17453	0.14958	0.07371	0.05477	0.04118
	636.38	0.1744	0.14937	0.07332	0.05445	0.04095
	636.73	0.17428	0.14915	0.07294	0.05416	0.04076
	637.08	0.17415	0.1489	0.07258	0.05384	0.04053
	637.43	0.174	0.14868	0.07226	0.05353	0.04033
	637.78	0.17384	0.14847	0.0719	0.05322	0.04011
	638.13	0.17369	0.14822	0.07155	0.05292	0.03991
	638.48	0.17353	0.148	0.07119	0.05261	0.03972
	638.83	0.17337	0.14778	0.07084	0.05231	0.03952
	639.18	0.17325	0.1475	0.07055	0.05202	0.03936
	639.53	0.17312	0.14726	0.07023	0.05172	0.03916
	639.88	0.173	0.14698	0.0699	0.05142	0.03897
	640.22	0.17281	0.1467	0.06961	0.05114	0.03874
	640.57	0.17266	0.14642	0.06929	0.05086	0.03851
	640.92	0.1725	0.14614	0.069	0.05058	0.03828
	641.27	0.17231	0.14586	0.06868	0.05028	0.03805
	641.62	0.17213	0.14558	0.06832	0.05	0.03783
	641.97	0.17197	0.1453	0.06797	0.04973	0.03757
	642.32	0.17178	0.14503	0.06761	0.04947	0.0373
	642.67	0.1716	0.14475	0.06726	0.0492	0.03704
	643.01	0.17141	0.14441	0.06694	0.04895	0.03678
	643.36	0.17122	0.1441	0.06661	0.0487	0.03656
	643.71	0.171	0.14379	0.06629	0.04847	0.03629
	644.06	0.17078	0.14348	0.06597	0.04822	0.03603
	644.41	0.1706	0.14317	0.06561	0.04797	0.03577
	644.76	0.17038	0.14282	0.06529	0.0477	0.03551
	645.11	0.17019	0.14251	0.06497	0.04744	0.03528
	645.45	0.17	0.1422	0.06465	0.04719	0.03506
	645.8	0.16978	0.14186	0.06432	0.04694	0.03486
	646.15	0.16957	0.14152	0.06403	0.04669	0.03467
	646.5	0.16935	0.14118	0.06371	0.04644	0.03447
	646.85	0.16913	0.14087	0.06339	0.0462	0.03427
	647.19	0.16891	0.14053	0.06306	0.04595	0.03411
	647.54	0.16866	0.14019	0.06274	0.0457	0.03395
	647.89	0.16841	0.13988	0.06239	0.04545	0.03382
	648.24	0.16819	0.13954	0.06203	0.0452	0.03362
	648.59	0.16797	0.1392	0.06168	0.04495	0.03346
	648.93	0.16776	0.13886	0.06132	0.0447	0.0333
	649.28	0.16751	0.13851	0.061	0.04445	0.03313
	649.63	0.16726	0.13817	0.06068	0.0442	0.03297
	649.98	0.16701	0.13783	0.06032	0.04397	0.03281
	650.32	0.16676	0.13749	0.06	0.04372	0.03265
	650.67	0.16651	0.13715	0.05968	0.04348	0.03248
	651.02	0.16626	0.13681	0.05935	0.04323	0.03235
	651.37	0.16601	0.13644	0.05903	0.04298	0.03219
	651.71	0.16573	0.1361	0.05871	0.04275	0.03203
	652.06	0.16548	0.13576	0.05839	0.04252	0.03183
	652.41	0.16523	0.13538	0.0581	0.04227	0.03164
	652.76	0.16498	0.13504	0.05777	0.04203	0.03151
	653.1	0.16476	0.13467	0.05748	0.04178	0.03134
	653.45	0.16451	0.1343	0.05719	0.04152	0.03118
	653.8	0.16423	0.13393	0.0569	0.04127	0.03102
	654.14	0.16395	0.13355	0.05658	0.04102	0.03085
	654.49	0.1637	0.13318	0.05626	0.04075	0.03069
	654.84	0.16342	0.13281	0.05594	0.0405	0.03056
	655.19	0.16314	0.13244	0.05561	0.04025	0.03043
	655.53	0.16289	0.13207	0.05529	0.04002	0.03027
	655.88	0.16261	0.1317	0.05497	0.03977	0.0301
	656.23	0.16232	0.13132	0.05465	0.03953	0.02994
	656.57	0.16208	0.13095	0.05432	0.0393	0.02978
	656.92	0.16179	0.13058	0.05397	0.03908	0.02962
	657.27	0.16151	0.13018	0.05365	0.03886	0.02945
	657.61	0.1612	0.12977	0.05332	0.03864	0.02929
	657.96	0.16089	0.12937	0.05297	0.03842	0.02913
	658.31	0.16058	0.12897	0.05261	0.03822	0.02893
	658.65	0.16026	0.12856	0.05226	0.03802	0.02874
	659	0.15995	0.12819	0.0519	0.03783	0.02857
	659.34	0.15964	0.12779	0.05158	0.03764	0.02841
	659.69	0.1593	0.12742	0.05126	0.03744	0.02825
	660.04	0.15898	0.12701	0.05097	0.03723	0.02812
	660.38	0.15864	0.12661	0.05065	0.03703	0.02799
	660.73	0.1583	0.12621	0.05032	0.03681	0.02782
	661.08	0.15795	0.12581	0.05	0.03659	0.02769
	661.42	0.15758	0.1254	0.04968	0.03636	0.02756
	661.77	0.15724	0.125	0.04935	0.03614	0.02743
	662.11	0.15686	0.1246	0.0491	0.03592	0.02734
	662.46	0.15652	0.12419	0.04884	0.03572	0.02724
	662.81	0.15617	0.12379	0.04861	0.0355	0.02717
	663.15	0.1558	0.12339	0.04835	0.03528	0.02711
	663.5	0.15543	0.12298	0.04813	0.03506	0.02701
	663.84	0.15502	0.12258	0.0479	0.03486	0.02694
	664.19	0.15464	0.12218	0.04765	0.03466	0.02685
	664.53	0.15427	0.12177	0.04739	0.03445	0.02675
	664.88	0.1539	0.12137	0.04716	0.03427	0.02665
	665.23	0.15352	0.12097	0.04697	0.03408	0.02659
	665.57	0.15315	0.12057	0.04674	0.03388	0.02649
	665.92	0.15277	0.12016	0.04655	0.03369	0.02639
	666.26	0.1524	0.11979	0.04635	0.03352	0.02629
	666.61	0.15205	0.11942	0.04613	0.03333	0.02619
	666.95	0.15168	0.11905	0.04594	0.03314	0.02606
	667.3	0.1513	0.11867	0.04574	0.03297	0.02593
	667.64	0.15096	0.1183	0.04558	0.03278	0.02584
	667.99	0.15059	0.11793	0.04542	0.03259	0.02574
	668.33	0.15024	0.11756	0.04523	0.03241	0.02561
	668.68	0.1499	0.11722	0.04506	0.03224	0.02551
	669.02	0.14959	0.11685	0.04494	0.03206	0.02541
	669.37	0.14924	0.11647	0.04477	0.03189	0.02532
	669.71	0.1489	0.1161	0.04465	0.03172	0.02522
	670.06	0.14853	0.11573	0.04448	0.03155	0.02512
	670.4	0.14818	0.11536	0.04432	0.03138	0.02502
	670.75	0.14784	0.11502	0.0441	0.03122	0.02486
	671.09	0.1475	0.11465	0.0439	0.03108	0.0247
	671.44	0.14715	0.1143	0.04371	0.03094	0.02457
	671.78	0.14681	0.11396	0.04352	0.0308	0.02444
	672.13	0.14647	0.11362	0.04332	0.03067	0.02427
	672.47	0.14612	0.11328	0.04313	0.03056	0.02411
	672.81	0.14581	0.11297	0.0429	0.03044	0.02395
	673.16	0.1455	0.11266	0.04268	0.03031	0.02378
	673.5	0.14516	0.11232	0.04242	0.0302	0.02362
	673.85	0.14484	0.11201	0.04223	0.03008	0.02346
	674.19	0.1445	0.1117	0.04203	0.02995	0.02333
	674.54	0.14419	0.11139	0.04184	0.02981	0.0232
	674.88	0.14388	0.11108	0.04168	0.02969	0.0231
	675.22	0.14359	0.1108	0.04152	0.02956	0.023
	675.57	0.14328	0.11052	0.04135	0.02942	0.0229
	675.91	0.14297	0.11021	0.04119	0.02928	0.02284
	676.26	0.14269	0.10993	0.04106	0.02914	0.02277
	676.6	0.14238	0.10965	0.0409	0.029	0.02271
	676.94	0.14206	0.10934	0.04074	0.02884	0.02268
	677.29	0.14172	0.10903	0.04061	0.0287	0.02261
	677.63	0.14141	0.10872	0.04045	0.02856	0.02258
	677.98	0.14107	0.10841	0.04029	0.02842	0.02255
	678.32	0.14072	0.1081	0.04013	0.0283	0.02248
	678.66	0.14038	0.10779	0.03994	0.02817	0.02238
	679.01	0.14004	0.10748	0.03977	0.02806	0.02232
	679.35	0.13969	0.10714	0.03961	0.02795	0.02222
	679.69	0.13932	0.10683	0.03945	0.02784	0.02215
	680.04	0.13894	0.10649	0.03932	0.02773	0.02209
	680.38	0.13857	0.10615	0.03916	0.02764	0.02202
	680.72	0.13822	0.10581	0.03903	0.02753	0.02196
	681.07	0.13785	0.10547	0.0389	0.02742	0.02189
	681.41	0.13748	0.1051	0.03881	0.02731	0.02186
	681.75	0.1371	0.10476	0.03871	0.0272	0.02183
	682.1	0.13673	0.10438	0.03861	0.02709	0.02176
	682.44	0.13632	0.10401	0.03852	0.02697	0.0217
	682.78	0.13595	0.10367	0.03842	0.02684	0.02167
	683.13	0.13554	0.10333	0.03832	0.02673	0.02163
	683.47	0.13513	0.10296	0.03823	0.02662	0.0216
	683.81	0.1347	0.10259	0.03813	0.02652	0.02157
	684.15	0.13429	0.10224	0.03806	0.02642	0.0215
	684.5	0.13389	0.1019	0.03794	0.02633	0.02144
	684.84	0.13351	0.10156	0.03781	0.02622	0.02131
	685.18	0.13311	0.10122	0.03765	0.02611	0.02118
	685.53	0.1327	0.10088	0.03748	0.02602	0.02108
	685.87	0.13226	0.10054	0.03732	0.02592	0.02098
	686.21	0.13186	0.10017	0.03716	0.02583	0.02088
	686.55	0.13145	0.09983	0.037	0.02573	0.02075
	686.9	0.13105	0.09949	0.03684	0.02564	0.02062
	687.24	0.13067	0.09915	0.03668	0.02555	0.02049
	687.58	0.1303	0.0988	0.03652	0.02545	0.02036
	687.92	0.12992	0.09846	0.03635	0.02536	0.02027
	688.27	0.12955	0.09812	0.03619	0.02525	0.02017
	688.61	0.12917	0.09781	0.03603	0.02514	0.02007
	688.95	0.1288	0.09747	0.03587	0.02503	0.01997
	689.29	0.12845	0.09716	0.03574	0.02491	0.01991
	689.63	0.12808	0.09685	0.03561	0.02478	0.01984
	689.98	0.12771	0.09654	0.03548	0.02464	0.01978
	690.32	0.12736	0.09623	0.03532	0.0245	0.01971
	690.66	0.12702	0.09595	0.03516	0.02436	0.01965
	691	0.12668	0.09564	0.035	0.02423	0.01955
	691.34	0.12633	0.09536	0.03484	0.02411	0.01945
	691.69	0.12599	0.09508	0.03468	0.02398	0.01939
	692.03	0.12565	0.09484	0.03452	0.02386	0.01929
	692.37	0.12533	0.09456	0.03432	0.02374	0.01919
	692.71	0.12499	0.09431	0.03413	0.02361	0.01912
	693.05	0.12468	0.09406	0.03394	0.0235	0.01906
	693.39	0.12436	0.09378	0.03374	0.02339	0.01896
	693.73	0.12408	0.0935	0.03355	0.02328	0.0189
	694.08	0.12377	0.09326	0.03335	0.02319	0.01883
	694.42	0.12349	0.09301	0.03316	0.02311	0.01877
	694.76	0.12321	0.09273	0.03294	0.02303	0.01873
	695.1	0.12293	0.09245	0.03274	0.02295	0.0187
	695.44	0.12262	0.09217	0.03255	0.02288	0.0187
	695.78	0.12234	0.09189	0.03239	0.0228	0.0187
	696.12	0.12202	0.09161	0.03223	0.02272	0.01867
	696.46	0.12174	0.09133	0.0321	0.02264	0.01864
	696.81	0.12146	0.09108	0.03197	0.02256	0.0186
	697.15	0.12115	0.09081	0.03184	0.02249	0.01857
	697.49	0.12084	0.09053	0.03171	0.02241	0.01854
	697.83	0.12052	0.09025	0.03161	0.02233	0.01851
	698.17	0.12018	0.09	0.03152	0.02227	0.01851
	698.51	0.11987	0.08975	0.03142	0.02219	0.01851
	698.85	0.11953	0.08947	0.03135	0.02211	0.01847
	699.19	0.11921	0.08919	0.03129	0.02203	0.01847
	699.53	0.1189	0.08895	0.03123	0.02194	0.01847
	699.87	0.11859	0.0887	0.03116	0.02186	0.01847
	700.21	0.11831	0.08845	0.0311	0.02178	0.01847
	700.55	0.11803	0.08823	0.03103	0.0217	0.01844
	700.89	0.11772	0.08802	0.03097	0.02163	0.01841
	701.23	0.11743	0.0878	0.0309	0.02153	0.01838
	701.58	0.11715	0.08758	0.03084	0.02144	0.01838
	701.92	0.11687	0.08736	0.03077	0.02135	0.01838
	702.26	0.11659	0.08715	0.03071	0.02127	0.01834
	702.6	0.11631	0.08693	0.03065	0.02117	0.01834
	702.94	0.116	0.08671	0.03058	0.02108	0.01834
	703.28	0.11572	0.0865	0.03055	0.02099	0.01831
	703.62	0.11544	0.08628	0.03048	0.02089	0.01831
	703.96	0.11513	0.08609	0.03042	0.02081	0.01831
	704.3	0.11481	0.08588	0.03035	0.02072	0.01828
	704.64	0.11453	0.08566	0.03026	0.02063	0.01825
	704.98	0.11422	0.08544	0.03016	0.02055	0.01821
	705.32	0.11391	0.08523	0.0301	0.02047	0.01818
	705.66	0.11356	0.08501	0.03003	0.02039	0.01815
	706	0.11325	0.08479	0.02997	0.02031	0.01811
	706.33	0.11291	0.08461	0.0299	0.02025	0.01805
	706.67	0.1126	0.08442	0.02981	0.02019	0.01798
	707.01	0.11228	0.08423	0.02968	0.02013	0.01792
	707.35	0.11197	0.08402	0.02955	0.02006	0.01785
	707.69	0.11166	0.08383	0.02942	0.02002	0.01779
	708.03	0.11135	0.08364	0.02929	0.01997	0.01772
	708.37	0.11104	0.08346	0.02916	0.01989	0.01766
	708.71	0.11076	0.08324	0.02903	0.01985	0.01756
	709.05	0.11044	0.08303	0.02887	0.01978	0.01743
	709.39	0.11016	0.08284	0.02874	0.01972	0.01737
	709.73	0.10988	0.08265	0.02861	0.01966	0.01727
	710.07	0.1096	0.08247	0.02848	0.0196	0.01717
	710.41	0.10932	0.08225	0.02835	0.01952	0.01707
	710.75	0.10901	0.08203	0.02819	0.01944	0.01697
	711.08	0.10869	0.08182	0.02806	0.01936	0.01691
	711.42	0.10841	0.0816	0.02797	0.01927	0.01684
	711.76	0.1081	0.08135	0.02787	0.01917	0.01678
	712.1	0.10779	0.08113	0.02777	0.01908	0.01671
	712.44	0.10745	0.08092	0.02768	0.01899	0.01662
	712.78	0.10713	0.08067	0.02758	0.01889	0.01652
	713.12	0.10682	0.08042	0.02748	0.0188	0.01642
	713.46	0.10651	0.0802	0.02742	0.0187	0.01632
	713.79	0.1062	0.07999	0.02732	0.01861	0.01623
	714.13	0.10589	0.07974	0.02726	0.01852	0.01609
	714.47	0.10557	0.07949	0.02716	0.01842	0.016
	714.81	0.10526	0.07927	0.0271	0.01833	0.0159
	715.15	0.10495	0.07906	0.02706	0.01823	0.0158
	715.49	0.10467	0.07884	0.027	0.01814	0.0157
	715.82	0.10436	0.07862	0.02694	0.01806	0.01557
	716.16	0.10407	0.07841	0.02687	0.018	0.01548
	716.5	0.10379	0.07822	0.02681	0.01792	0.01538
	716.84	0.10354	0.078	0.02674	0.01786	0.01531
	717.18	0.10329	0.07779	0.02671	0.01778	0.01525
	717.51	0.10304	0.07757	0.02668	0.0177	0.01518
	717.85	0.10276	0.07738	0.02665	0.01762	0.01512
	718.19	0.10251	0.0772	0.02661	0.01755	0.01505
	718.53	0.10226	0.07701	0.02658	0.01748	0.01499
	718.87	0.10201	0.07679	0.02652	0.01742	0.01492
	719.2	0.10176	0.07661	0.02645	0.01736	0.01486
	719.54	0.10152	0.07645	0.02642	0.0173	0.01482
	719.88	0.10127	0.07627	0.02635	0.01725	0.01476
	720.22	0.10102	0.07608	0.02629	0.01722	0.01469
	720.55	0.10077	0.07589	0.02623	0.01717	0.0146
	720.89	0.10049	0.07574	0.02613	0.01712	0.0145
	721.23	0.10024	0.07559	0.0261	0.01706	0.0144
	721.57	0.09999	0.0754	0.02603	0.01701	0.0143
	721.9	0.09974	0.07521	0.02594	0.01698	0.01421
	722.24	0.09952	0.07506	0.02584	0.01695	0.01411
	722.58	0.0993	0.0749	0.02574	0.01691	0.01401
	722.92	0.09908	0.07475	0.02568	0.01687	0.01398
	723.25	0.09886	0.07459	0.02561	0.01684	0.01394
	723.59	0.09864	0.07444	0.02555	0.01678	0.01391
	723.93	0.09846	0.07428	0.02548	0.01673	0.01388
	724.26	0.09824	0.0741	0.02542	0.01669	0.01391
	724.6	0.09802	0.07394	0.02535	0.01664	0.01394
	724.94	0.09783	0.07379	0.02532	0.01659	0.01398
	725.27	0.09761	0.07363	0.02526	0.01655	0.01401
	725.61	0.09739	0.07345	0.02519	0.01651	0.01404
	725.95	0.09718	0.07326	0.02516	0.01648	0.01404
	726.28	0.09696	0.07311	0.02513	0.01647	0.01407
	726.62	0.09674	0.07295	0.0251	0.01645	0.01407
	726.96	0.09652	0.07276	0.02506	0.01642	0.01407
	727.29	0.09627	0.07261	0.025	0.01639	0.01407
	727.63	0.09602	0.07242	0.02494	0.01637	0.01407
	727.97	0.09577	0.07224	0.02487	0.01636	0.01404
	728.3	0.09555	0.07205	0.02481	0.01634	0.01401
	728.64	0.09533	0.07186	0.02474	0.01633	0.01398
	728.98	0.09512	0.07168	0.02468	0.01631	0.01394
	729.31	0.09487	0.07152	0.02465	0.0163	0.01394
	729.65	0.09462	0.07137	0.02461	0.01627	0.01394
	729.99	0.0944	0.07118	0.02458	0.01623	0.01394
	730.32	0.09418	0.071	0.02455	0.0162	0.01394
	730.66	0.09396	0.07081	0.02448	0.01616	0.01394
	730.99	0.09374	0.07062	0.02442	0.01611	0.01398
	731.33	0.09355	0.07044	0.02439	0.01606	0.01401
	731.66	0.09337	0.07025	0.02432	0.01602	0.01404
	732	0.09315	0.07007	0.02426	0.01597	0.01411
	732.34	0.09293	0.06991	0.02423	0.01594	0.01417
	732.67	0.09271	0.06973	0.02416	0.01591	0.01421
	733.01	0.09249	0.06954	0.0241	0.01588	0.01424
	733.34	0.09231	0.06935	0.024	0.01583	0.01424
	733.68	0.09212	0.0692	0.0239	0.0158	0.01424
	734.01	0.09193	0.06904	0.02381	0.01577	0.01424
	734.35	0.09174	0.06886	0.02368	0.01575	0.01421
	734.69	0.09159	0.0687	0.02355	0.01573	0.01414
	735.02	0.0914	0.06855	0.02342	0.01572	0.01404
	735.36	0.09121	0.06839	0.02329	0.01572	0.01398
	735.69	0.09103	0.06824	0.02316	0.0157	0.01391
	736.03	0.09084	0.06811	0.02303	0.01569	0.01385
	736.36	0.09065	0.06799	0.0229	0.01569	0.01381
	736.7	0.0905	0.06784	0.02277	0.01567	0.01378
	737.03	0.09031	0.06768	0.02265	0.01566	0.01375
	737.37	0.09012	0.06752	0.02252	0.01561	0.01372
	737.7	0.08996	0.06737	0.02242	0.01558	0.01368
	738.04	0.08981	0.06721	0.02232	0.01556	0.01365
	738.37	0.08962	0.06706	0.02223	0.01555	0.01368
	738.71	0.08943	0.06691	0.02213	0.01552	0.01372
	739.04	0.08925	0.06675	0.02203	0.01547	0.01375
	739.38	0.08906	0.0666	0.02194	0.01541	0.01378
	739.71	0.0889	0.06644	0.02184	0.01536	0.01378
	740.04	0.08875	0.06628	0.02171	0.0153	0.01375
	740.38	0.08862	0.06613	0.02158	0.01523	0.01372
	740.71	0.08847	0.06604	0.02145	0.01519	0.01368
	741.05	0.08831	0.06594	0.02135	0.01514	0.01362
	741.38	0.08816	0.06582	0.02126	0.01509	0.01359
	741.72	0.08797	0.0657	0.02116	0.01505	0.01355
	742.05	0.08778	0.06557	0.02103	0.015	0.01349
	742.39	0.08763	0.06551	0.0209	0.01495	0.01339
	742.72	0.08747	0.06542	0.02077	0.01491	0.01329
	743.05	0.08731	0.06532	0.02068	0.01484	0.01323
	743.39	0.08716	0.06523	0.02058	0.01478	0.01316
	743.72	0.087	0.06514	0.02048	0.01472	0.0131
	744.06	0.08681	0.06504	0.02042	0.01467	0.01306
	744.39	0.08663	0.06495	0.02035	0.01463	0.01303
	744.72	0.08644	0.06489	0.02032	0.01458	0.01303
	745.06	0.08622	0.06483	0.02029	0.01452	0.01303
	745.39	0.08603	0.06477	0.02029	0.01445	0.01306
	745.72	0.08585	0.06467	0.02026	0.01439	0.01303
	746.06	0.08569	0.06458	0.02023	0.01433	0.013
	746.39	0.08553	0.06449	0.02019	0.01427	0.01297
	746.73	0.08541	0.06439	0.02019	0.0142	0.01297
	747.06	0.08528	0.0643	0.02016	0.01414	0.01297
	747.39	0.08516	0.06421	0.02016	0.01408	0.01297
	747.73	0.08503	0.06411	0.02016	0.01403	0.01293
	748.06	0.08491	0.06402	0.02013	0.01398	0.0129
	748.39	0.08475	0.06393	0.0201	0.01394	0.01284
	748.73	0.08463	0.06384	0.02006	0.01391	0.01274
	749.06	0.0845	0.06374	0.02	0.01386	0.01264
	749.39	0.08438	0.06365	0.01994	0.01381	0.01254
	749.73	0.08425	0.06356	0.01987	0.01377	0.01245
	750.06	0.08413	0.06346	0.01981	0.01372	0.01235
	750.39	0.084	0.06337	0.01977	0.01367	0.01225
	750.72	0.08385	0.06328	0.01971	0.01363	0.01215
	751.06	0.08369	0.06315	0.01965	0.01358	0.01205
	751.39	0.08353	0.06303	0.01961	0.01353	0.01199
	751.72	0.08341	0.06294	0.01955	0.01348	0.01189
	752.06	0.08331	0.06284	0.01952	0.01344	0.01179
	752.39	0.08322	0.06275	0.01955	0.01338	0.01173
	752.72	0.08313	0.06263	0.01955	0.01334	0.0117
	753.05	0.08303	0.0625	0.01958	0.0133	0.01163
	753.39	0.08294	0.06241	0.01961	0.01323	0.01157
	753.72	0.08281	0.06232	0.01965	0.01319	0.0115
	754.05	0.08269	0.06222	0.01965	0.01314	0.01147
	754.38	0.0826	0.0621	0.01965	0.01311	0.0114
	754.72	0.0825	0.06198	0.01965	0.01308	0.01134
	755.05	0.08241	0.06182	0.01965	0.01303	0.01131
	755.38	0.08232	0.06167	0.01965	0.01298	0.01124
	755.71	0.08222	0.06151	0.01958	0.01297	0.01118
	756.04	0.08213	0.06139	0.01958	0.01294	0.01118
	756.38	0.082	0.06123	0.01955	0.01292	0.01118
	756.71	0.08188	0.06108	0.01952	0.01291	0.01114
	757.04	0.08172	0.06092	0.01945	0.01288	0.01108
	757.37	0.08157	0.06077	0.01942	0.01283	0.01098
	757.7	0.08144	0.06061	0.01935	0.01278	0.01091
	758.04	0.08132	0.06049	0.01929	0.01275	0.01088
	758.37	0.08119	0.06033	0.01926	0.01272	0.01085
	758.7	0.0811	0.06021	0.01923	0.01269	0.01082
	759.03	0.081	0.06008	0.01919	0.01266	0.01078
	759.36	0.08091	0.05999	0.01919	0.01262	0.01075
	759.69	0.08082	0.0599	0.01919	0.01258	0.01075
	760.03	0.08072	0.05981	0.01919	0.01253	0.01075
	760.36	0.08063	0.05971	0.01916	0.01248	0.01072
	760.69	0.08054	0.05962	0.01913	0.01244	0.01069
	761.02	0.08044	0.05953	0.0191	0.01241	0.01069
	761.35	0.08038	0.05943	0.0191	0.01237	0.01069
	761.68	0.08032	0.05934	0.01906	0.01234	0.01069
	762.01	0.08019	0.05925	0.01906	0.01233	0.01069
	762.34	0.08007	0.05915	0.01903	0.01231	0.01069
	762.68	0.07994	0.05906	0.01897	0.01228	0.01069
	763.01	0.07982	0.05894	0.01894	0.01225	0.01065
	763.34	0.07969	0.05884	0.01884	0.0122	0.01065
	763.67	0.07957	0.05875	0.01874	0.01217	0.01065
	764	0.07944	0.05863	0.01865	0.01214	0.01065
	764.33	0.07932	0.0585	0.01861	0.01211	0.01062
	764.66	0.07919	0.05838	0.01855	0.01208	0.01059
	764.99	0.07907	0.05826	0.01848	0.01203	0.01056
	765.32	0.07894	0.05816	0.01842	0.01198	0.01049
	765.65	0.07882	0.05807	0.01835	0.01192	0.01046
	765.98	0.0787	0.05795	0.01832	0.01187	0.01043
	766.31	0.07857	0.05782	0.01826	0.01181	0.01036
	766.64	0.07848	0.05773	0.01819	0.01175	0.0103
	766.97	0.07838	0.0576	0.01813	0.01169	0.01026
	767.3	0.07829	0.05748	0.01806	0.01162	0.0102
	767.63	0.07816	0.05739	0.018	0.01156	0.01017
	767.96	0.07804	0.05729	0.01794	0.0115	0.01013
	768.29	0.07792	0.05717	0.01787	0.01144	0.01007
	768.63	0.07776	0.05705	0.01781	0.01137	0.01003
	768.96	0.0776	0.05692	0.01774	0.01131	0.01
	769.29	0.07748	0.05683	0.01768	0.01125	0.00997
	769.62	0.07735	0.05667	0.01758	0.01117	0.00997
	769.95	0.0772	0.05652	0.01752	0.01112	0.00994
	770.27	0.07704	0.05636	0.01742	0.01108	0.0099
	770.6	0.07688	0.05621	0.01735	0.01103	0.0099
	770.93	0.07673	0.05605	0.01732	0.01098	0.00994
	771.26	0.07657	0.05593	0.01729	0.01095	0.00994
	771.59	0.07642	0.05581	0.01726	0.01092	0.00994
	771.92	0.07626	0.05568	0.01719	0.01089	0.00994
	772.25	0.0761	0.05556	0.01713	0.01087	0.00994
	772.58	0.07598	0.05543	0.01706	0.01084	0.00994
	772.91	0.07585	0.05531	0.017	0.01083	0.00994
	773.24	0.0757	0.05519	0.01694	0.01081	0.00994
	773.57	0.07557	0.05506	0.0169	0.0108	0.00994
	773.9	0.07545	0.05491	0.01687	0.01078	0.00994
	774.23	0.07536	0.05478	0.01684	0.01078	0.00994
	774.56	0.07526	0.05466	0.01677	0.01076	0.00994
	774.89	0.07514	0.05457	0.01671	0.01073	0.00994
	775.22	0.07501	0.05447	0.01665	0.0107	0.00994
	775.55	0.07489	0.05435	0.01661	0.01066	0.00994
	775.87	0.07479	0.05423	0.01655	0.01061	0.00994
	776.2	0.0747	0.05413	0.01652	0.01058	0.00997
	776.53	0.07461	0.05401	0.01648	0.01056	0.00997
	776.86	0.07451	0.05389	0.01648	0.01053	0.00997
	777.19	0.07442	0.05379	0.01645	0.0105	0.00997
	777.52	0.07429	0.0537	0.01642	0.01047	0.01
	777.85	0.0742	0.05361	0.01639	0.01042	0.01
	778.18	0.07411	0.05351	0.01635	0.01039	0.00997
	778.5	0.07398	0.05342	0.01632	0.01036	0.00997
	778.83	0.07389	0.05336	0.01629	0.01033	0.00994
	779.16	0.0738	0.0533	0.01626	0.0103	0.00994
	779.49	0.07364	0.0532	0.01623	0.01028	0.0099
	779.82	0.07348	0.05314	0.01623	0.01026	0.00987
	780.15	0.07336	0.05308	0.01619	0.01026	0.00981
	780.47	0.07323	0.05302	0.01619	0.01026	0.00974
	780.8	0.07311	0.05295	0.01616	0.01025	0.00968
	781.13	0.07298	0.05289	0.01613	0.01025	0.00961
	781.46	0.07286	0.0528	0.01613	0.01025	0.00958
	781.79	0.07277	0.05271	0.0161	0.01026	0.00955
	782.11	0.07264	0.05258	0.01613	0.01028	0.00951
	782.44	0.07258	0.05249	0.01616	0.01028	0.00945
	782.77	0.07248	0.0524	0.01616	0.01028	0.00938
	783.1	0.07236	0.05227	0.01616	0.01027	0.00932
	783.43	0.07227	0.05218	0.01616	0.01025	0.00925
	783.75	0.07217	0.05206	0.01616	0.01023	0.00922
	784.08	0.07208	0.05196	0.01616	0.01022	0.00916
	784.41	0.07195	0.05187	0.01613	0.0102	0.00909
	784.74	0.07183	0.05178	0.0161	0.01017	0.00906
	785.06	0.07174	0.05168	0.01606	0.01016	0.00899
	785.39	0.07164	0.05159	0.016	0.01014	0.00893
	785.72	0.07155	0.05153	0.0159	0.01011	0.00886
	786.05	0.07145	0.05147	0.01581	0.01008	0.0088
	786.37	0.07136	0.05137	0.01568	0.01006	0.0087
	786.7	0.07123	0.05131	0.01558	0.01003	0.00863
	787.03	0.07111	0.05125	0.01548	0.01	0.00857
	787.35	0.07098	0.05116	0.01542	0.00997	0.00854
	787.68	0.07089	0.05106	0.01535	0.00994	0.00847
	788.01	0.0708	0.051	0.01529	0.00989	0.00844
	788.33	0.07067	0.05091	0.01523	0.00984	0.00841
	788.66	0.07061	0.05085	0.01516	0.00981	0.00841
	788.99	0.07055	0.05078	0.0151	0.00977	0.00841
	789.32	0.07048	0.05072	0.01503	0.00972	0.00841
	789.64	0.07045	0.05063	0.01497	0.00967	0.00844
	789.97	0.07042	0.05054	0.0149	0.00963	0.00844
	790.3	0.07039	0.05044	0.01484	0.00958	0.00847
	790.62	0.07033	0.05032	0.01477	0.00955	0.00847
	790.95	0.07027	0.0502	0.01474	0.00952	0.00847
	791.27	0.0702	0.05007	0.01468	0.0095	0.0085
	791.6	0.07014	0.04995	0.01461	0.00948	0.0085
	791.93	0.07005	0.04982	0.01455	0.00947	0.0085
	792.25	0.06995	0.04973	0.01442	0.00947	0.0085
	792.58	0.06983	0.04961	0.01429	0.00947	0.00854
	792.91	0.0697	0.04948	0.01419	0.00945	0.00857
	793.23	0.06961	0.04939	0.0141	0.00943	0.0086
	793.56	0.06952	0.04927	0.014	0.00941	0.00863
	793.88	0.06939	0.04914	0.0139	0.00939	0.00867
	794.21	0.06927	0.04902	0.01381	0.00937	0.00873
	794.54	0.06914	0.04889	0.01374	0.00935	0.0088
	794.86	0.06902	0.04877	0.01371	0.00933	0.00883
	795.19	0.06889	0.04865	0.01368	0.0093	0.00893
	795.51	0.06877	0.04852	0.01368	0.00928	0.00899
	795.84	0.06864	0.0484	0.01368	0.00926	0.00906
	796.17	0.06852	0.04828	0.01366	0.00924	0.00913
	796.49	0.06839	0.04816	0.01365	0.00922	0.0092
	796.82	0.06827	0.04804	0.01364	0.0092	0.00928
	797.14	0.06815	0.04792	0.01363	0.00918	0.00935
	797.47	0.06802	0.0478	0.01361	0.00916	0.00942
	797.79	0.0679	0.04768	0.0136	0.00914	0.00949
	798.12	0.06777	0.04757	0.01359	0.00912	0.00957
	798.44	0.06765	0.04745	0.01358	0.0091	0.00964
	798.77	0.06752	0.04733	0.01356	0.00908	0.00971
	799.09	0.0674	0.04721	0.01355	0.00906	0.00979
	799.42	0.06728	0.04709	0.01354	0.00904	0.00986
	799.74	0.06715	0.04697	0.01353	0.00902	0.00993
	800.07	0.06703	0.04685	0.01351	0.009	0.01001
	800.39	0.0669	0.04673	0.0135	0.00898	0.01008
	800.72	0.06678	0.04661	0.01349	0.00895	0.01015
			--
			--
			--
			--
			--
			--
			--
			--
			--
			--
			--
			--
			--
			--
			--
			--
			--
			--
			--
			--
			--
			--
			--
			--
			--
			--
			--
			--
			--
			--
			--
			--
			--
			--
			--
			--
			--
			--
			--
			--
			--
			--
			--
			--
			--
			--
			--
			--
			--
			--
			--
			--
			--
			--
			--
			--
			--
			--
			--
			--
			--
			--
			--
			--
			--
			--
			--
			--
			--
			--
			--
			--
			--
			--
			--
			--
			--
			--
			--
			--
			--
			--
			--
			--
			--
			--
			--
			--
			--
			--
			--
			--
			--
			--
			--
			--
			--
			--
			--
			--
			--
			--
			--
			--
			--
			--
			--
			--
			--
			--
			--
			--
			--
			--
			--
			--
			--
			--
			--
			--
			--
			--
			--
			--
			--
			--
			--
			--
			--
			--
			--
			--
			--
			--
			--
			--
			--
			--
			--
			--
			--
			--
			--
			--
			--
			--
			--
			--
			--
			--
			--
			--
			--
			--
			--
			--
			--
			--
			--
			--
			--
			--
			--
			--
			--
			--
			--
			--
			--
			--
			--
			--
			--
			--
			--
			--
			--
			--
			--
			--
			--
			--
			--
			--
			--
			--
			--
			--
			--
			--
			--
			--
			--
			--
			--
			--
			--
			--
			--
			--
			--
			--
			--
			--
			--
			--
			--
			--
			--
			--
			--
			--
			--
			--
			--
			--
			--
			--
			--
			--
			--
			--
			--
			--
			--
			--
			--
			--
			--
			--
			--
			--
			--
			--
			--
			--
			--
			--
			--
			--
			--
			--
			--
			--
			--
			--
			--
			--
			--
			--
			--
			--
			--
			--
			--
			--
			--
			--
			--
			--
			--
			--
			--
			--
			--
			--
			--
			--
			--
			--
			--
			--
			--
			--
			--
			--
			--
			--
			--
			--
			--
			--
			--
			--
			--
			--
			--
			--
			--
			--
			--
			--
			--
			--
			--
			--
			--
			--
			--
			--
			--
			--
			--
			--
			--
			--
			--
			--
			--
			--
			--
			--
			--
			--
			--
			--
			--
			--
			--
			--

## Sheet: calibration curve of Ch2
the inset calibration curve of Ch2
concentration	A520/A640	SD
10	1.221	0.105
30	1.77	0.185
50	3.17	0.1585
80	4.518	0.13
100	6.15	0.2075

## Sheet:  recovery rates 
dimethoate detection recovery rates in apples
	20	40	90
Channel 2	92.9	105.38	107.37
Channel 1	85.9	94.1	105.44
